# Supplementary material for: Genome-wide generation and genotyping of informative SNPs to scan molecular signatures for seed yield in chickpea
Source: Sci Rep. 2018 Sep 5;8:13240. doi: 10.1038/s41598-018-29926-1 (PMC6125345; doi:10.1038/s41598-018-29926-1)
Supplement: Supplementary file 1 — Table S1 [file 41598_2018_29926_MOESM1_ESM.xlsx]

## Sheet: Table S1
Table S1. Structural annotation of 619 desi accessions (39)-derived (DAD) SNPs in chickpea
SNP IDs	SNPs	Desi gene accession IDs	Chromosomes	Physical positions (bp)	Structural annotation
DAD_SNP1	[T/C]	Ca_00052	Ca_Desi_Chr_1	799879	INTRON
DAD_SNP2	[C/G]	Ca_00053	Ca_Desi_Chr_1	806676	INTRON
DAD_SNP3	[G/A]	Ca_00053	Ca_Desi_Chr_1	806694	INTRON
DAD_SNP4	[A/G]	--	Ca_Desi_Chr_1	1187336	INTERGENIC
DAD_SNP5	[T/G]	Ca_00107	Ca_Desi_Chr_1	1411903	DRR
DAD_SNP6	[T/C]	Ca_00107	Ca_Desi_Chr_1	1411919	DRR
DAD_SNP7	[T/A]	Ca_00109	Ca_Desi_Chr_1	1434100	CDS (Synonymous)
DAD_SNP8	[G/A]	Ca_00109	Ca_Desi_Chr_1	1434109	CDS (Synonymous)
DAD_SNP9	[T/A]	Ca_00113	Ca_Desi_Chr_1	1464710	INTRON
DAD_SNP10	[C/A]	Ca_00113	Ca_Desi_Chr_1	1464725	INTRON
DAD_SNP11	[A/G]	Ca_00113	Ca_Desi_Chr_1	1464792	CDS (Non-synonymous)
DAD_SNP12	[A/C]	Ca_00125	Ca_Desi_Chr_1	1555688	DRR
DAD_SNP13	[G/A]	Ca_00125	Ca_Desi_Chr_1	1555713	DRR
DAD_SNP14	[G/C]	Ca_00125	Ca_Desi_Chr_1	1555715	DRR
DAD_SNP15	[G/T]	Ca_00126	Ca_Desi_Chr_1	1564405	CDS (Synonymous)
DAD_SNP16	[A/C]	Ca_00338	Ca_Desi_Chr_1	3462003	INTRON
DAD_SNP17	[G/A]	Ca_00339	Ca_Desi_Chr_1	3473169	CDS (Synonymous)
DAD_SNP18	[T/C]	Ca_00339	Ca_Desi_Chr_1	3473190	CDS (Synonymous)
DAD_SNP19	[A/G]	--	Ca_Desi_Chr_1	3923732	INTERGENIC
DAD_SNP20	[C/G]	--	Ca_Desi_Chr_1	4210820	INTERGENIC
DAD_SNP21	[G/T]	Ca_00631	Ca_Desi_Chr_1	6822949	CDS (Synonymous)
DAD_SNP22	[T/C]	Ca_00631	Ca_Desi_Chr_1	6824151	CDS (Synonymous)
DAD_SNP23	[A/G]	Ca_00631	Ca_Desi_Chr_1	6824153	CDS (Synonymous)
DAD_SNP24	[T/C]	Ca_00631	Ca_Desi_Chr_1	6824162	CDS (Synonymous)
DAD_SNP25	[C/T]	Ca_00631	Ca_Desi_Chr_1	6826878	CDS (Synonymous)
DAD_SNP26	[G/A]	Ca_00631	Ca_Desi_Chr_1	6826986	CDS (Synonymous)
DAD_SNP27	[T/C]	--	Ca_Desi_Chr_1	7051978	INTERGENIC
DAD_SNP28	[A/G]	Ca_00663	Ca_Desi_Chr_1	7226535	INTRON
DAD_SNP29	[G/A]	Ca_00663	Ca_Desi_Chr_1	7226629	INTRON
DAD_SNP30	[T/G]	--	Ca_Desi_Chr_1	8847149	INTERGENIC
DAD_SNP31	[G/A]	--	Ca_Desi_Chr_1	8847191	INTERGENIC
DAD_SNP32	[G/A]	--	Ca_Desi_Chr_1	8847682	INTERGENIC
DAD_SNP33	[G/A]	--	Ca_Desi_Chr_1	8847687	INTERGENIC
DAD_SNP34	[C/A]	Ca_00938	Ca_Desi_Chr_1	10761209	CDS (Non-synonymous)
DAD_SNP35	[T/G]	Ca_00982	Ca_Desi_Chr_1	11501759	CDS (Non-synonymous)
DAD_SNP36	[C/T]	Ca_00982	Ca_Desi_Chr_1	11501804	CDS (Synonymous)
DAD_SNP37	[G/A]	--	Ca_Desi_Chr_1	14648077	INTERGENIC
DAD_SNP38	[T/A]	--	Ca_Desi_Chr_1	14648083	INTERGENIC
DAD_SNP39	[G/A]	--	Ca_Desi_Chr_1	16265728	INTERGENIC
DAD_SNP40	[T/G]	Ca_01269	Ca_Desi_Chr_1	17238435	INTRON
DAD_SNP41	[T/C]	--	Ca_Desi_Chr_1	17567993	INTERGENIC
DAD_SNP42	[G/T]	--	Ca_Desi_Chr_1	18898195	INTERGENIC
DAD_SNP43	[T/C]	--	Ca_Desi_Chr_1	18898227	INTERGENIC
DAD_SNP44	[G/C]	--	Ca_Desi_Chr_1	18898367	INTERGENIC
DAD_SNP45	[C/G]	--	Ca_Desi_Chr_1	18898393	INTERGENIC
DAD_SNP46	[A/G]	--	Ca_Desi_Chr_1	18898554	INTERGENIC
DAD_SNP47	[G/A]	Ca_01348	Ca_Desi_Chr_1	18996048	INTRON
DAD_SNP48	[G/A]	Ca_01348	Ca_Desi_Chr_1	18996068	CDS (Synonymous)
DAD_SNP49	[T/A]	Ca_01348	Ca_Desi_Chr_1	18996069	CDS (Synonymous)
DAD_SNP50	[G/T]	Ca_01348	Ca_Desi_Chr_1	18996157	SYNONYMOUS_START
DAD_SNP51	[C/T]	Ca_01349	Ca_Desi_Chr_1	18996802	INTRON
DAD_SNP52	[G/A]	Ca_01349	Ca_Desi_Chr_1	18996846	INTRON
DAD_SNP53	[A/G]	Ca_01365	Ca_Desi_Chr_1	19240783	INTRON
DAD_SNP54	[C/T]	--	Ca_Desi_Chr_1	19712226	INTERGENIC
DAD_SNP55	[T/C]	Ca_01425	Ca_Desi_Chr_1	20380005	INTRON
DAD_SNP56	[G/T]	Ca_01582	Ca_Desi_Chr_1	24188231	INTRON
DAD_SNP57	[C/T]	Ca_01582	Ca_Desi_Chr_1	24188236	INTRON
DAD_SNP58	[G/C]	Ca_01593	Ca_Desi_Chr_1	24464785	INTRON
DAD_SNP59	[A/G]	Ca_01613	Ca_Desi_Chr_1	24838360	CDS (Synonymous)
DAD_SNP60	[A/G]	--	Ca_Desi_Chr_1	26421301	INTERGENIC
DAD_SNP61	[C/T]	--	Ca_Desi_Chr_1	26421302	INTERGENIC
DAD_SNP62	[G/C]	Ca_01888	Ca_Desi_Chr_1	29442376	CDS (Non-synonymous)
DAD_SNP63	[T/C]	Ca_01949	Ca_Desi_Chr_1	30280699	CDS (Non-synonymous)
DAD_SNP64	[G/A]	Ca_01949	Ca_Desi_Chr_1	30284273	INTRON
DAD_SNP65	[C/T]	--	Ca_Desi_Chr_1	30310231	INTERGENIC
DAD_SNP66	[C/T]	Ca_02116	Ca_Desi_Chr_1	32434343	INTRON
DAD_SNP67	[G/C]	Ca_02116	Ca_Desi_Chr_1	32434370	INTRON
DAD_SNP68	[C/T]	Ca_02119	Ca_Desi_Chr_1	32452598	DRR
DAD_SNP69	[C/T]	--	Ca_Desi_Chr_1	32886545	INTERGENIC
DAD_SNP70	[C/G]	Ca_02167	Ca_Desi_Chr_1	33038368	INTRON
DAD_SNP71	[A/T]	Ca_02167	Ca_Desi_Chr_1	33038427	INTRON
DAD_SNP72	[A/G]	Ca_02168	Ca_Desi_Chr_1	33043165	INTRON
DAD_SNP73	[A/G]	Ca_02168	Ca_Desi_Chr_1	33043281	CDS (Synonymous)
DAD_SNP74	[G/A]	--	Ca_Desi_Chr_1	33049332	INTERGENIC
DAD_SNP75	[C/T]	Ca_02188	Ca_Desi_Chr_1	33240913	DRR
DAD_SNP76	[G/A]	Ca_02188	Ca_Desi_Chr_1	33240916	DRR
DAD_SNP77	[G/A]	--	Ca_Desi_Chr_1	33256282	INTERGENIC
DAD_SNP78	[T/G]	Ca_02209	Ca_Desi_Chr_1	33545581	INTRON
DAD_SNP79	[G/A]	Ca_02237	Ca_Desi_Chr_1	33805261	CDS (Synonymous)
DAD_SNP80	[G/T]	Ca_02253	Ca_Desi_Chr_1	33948838	CDS (Synonymous)
DAD_SNP81	[G/A]	Ca_02299	Ca_Desi_Chr_1	34464880	CDS (Non-synonymous)
DAD_SNP82	[C/T]	Ca_02319	Ca_Desi_Chr_1	34634667	CDS (Synonymous)
DAD_SNP83	[C/A]	Ca_02349	Ca_Desi_Chr_1	34939157	CDS (Non-synonymous)
DAD_SNP84	[C/T]	Ca_02361	Ca_Desi_Chr_1	35091220	CDS (Non-synonymous)
DAD_SNP85	[G/A]	Ca_02367	Ca_Desi_Chr_1	35156572	CDS (Synonymous)
DAD_SNP86	[G/A]	Ca_02367	Ca_Desi_Chr_1	35157909	CDS (Synonymous)
DAD_SNP87	[A/G]	Ca_02380	Ca_Desi_Chr_1	35310394	INTRON
DAD_SNP88	[T/G]	Ca_02382	Ca_Desi_Chr_1	35325367	DRR
DAD_SNP89	[C/T]	Ca_02390	Ca_Desi_Chr_1	35389631	CDS (Synonymous)
DAD_SNP90	[T/C]	--	Ca_Desi_Chr_1	35590217	INTERGENIC
DAD_SNP91	[G/A]	--	Ca_Desi_Chr_1	35590238	INTERGENIC
DAD_SNP92	[G/A]	Ca_02441	Ca_Desi_Chr_1	35855878	INTRON
DAD_SNP93	[C/T]	Ca_02559	Ca_Desi_Chr_1	36917177	CDS (Non-synonymous)
DAD_SNP94	[A/C]	Ca_02559	Ca_Desi_Chr_1	36917207	INTRON
DAD_SNP95	[T/A]	Ca_02559	Ca_Desi_Chr_1	36917221	INTRON
DAD_SNP96	[G/A]	Ca_02644	Ca_Desi_Chr_1	37591211	INTRON
DAD_SNP97	[G/T]	Ca_02644	Ca_Desi_Chr_1	37591244	INTRON
DAD_SNP98	[G/C]	Ca_02644	Ca_Desi_Chr_1	37591259	INTRON
DAD_SNP99	[C/A]	Ca_02663	Ca_Desi_Chr_1	37735245	CDS (Non-synonymous)
DAD_SNP100	[G/C]	--	Ca_Desi_Chr_1	38253475	INTERGENIC
DAD_SNP101	[T/G]	--	Ca_Desi_Chr_1	38256174	INTERGENIC
DAD_SNP102	[G/T]	Ca_02724	Ca_Desi_Chr_1	38409310	CDS (Synonymous)
DAD_SNP103	[T/A]	Ca_02737	Ca_Desi_Chr_1	38564469	INTRON
DAD_SNP104	[G/A]	Ca_02737	Ca_Desi_Chr_1	38564525	INTRON
DAD_SNP105	[T/C]	Ca_02773	Ca_Desi_Chr_1	38925020	CDS (Synonymous)
DAD_SNP106	[T/A]	--	Ca_Desi_Chr_2	541984	INTERGENIC
DAD_SNP107	[G/A]	--	Ca_Desi_Chr_2	541995	INTERGENIC
DAD_SNP108	[G/C]	Ca_02912	Ca_Desi_Chr_2	547943	DRR
DAD_SNP109	[C/A]	Ca_02923	Ca_Desi_Chr_2	733624	INTRON
DAD_SNP110	[C/A]	Ca_02923	Ca_Desi_Chr_2	733683	INTRON
DAD_SNP111	[C/T]	Ca_02925	Ca_Desi_Chr_2	765882	INTRON
DAD_SNP112	[T/G]	Ca_02925	Ca_Desi_Chr_2	765883	INTRON
DAD_SNP113	[T/A]	Ca_02925	Ca_Desi_Chr_2	765989	Large-effect
DAD_SNP114	[C/T]	Ca_02929	Ca_Desi_Chr_2	813151	CDS (Non-synonymous)
DAD_SNP115	[T/A]	Ca_02934	Ca_Desi_Chr_2	874868	CDS (Synonymous)
DAD_SNP116	[G/A]	--	Ca_Desi_Chr_2	875871	INTERGENIC
DAD_SNP117	[G/A]	--	Ca_Desi_Chr_2	875878	INTERGENIC
DAD_SNP118	[C/T]	Ca_02959	Ca_Desi_Chr_2	1476711	CDS (Synonymous)
DAD_SNP119	[C/T]	Ca_02959	Ca_Desi_Chr_2	1480091	CDS (Synonymous)
DAD_SNP120	[G/T]	Ca_02959	Ca_Desi_Chr_2	1480391	CDS (Synonymous)
DAD_SNP121	[G/A]	Ca_02959	Ca_Desi_Chr_2	1480418	CDS (Synonymous)
DAD_SNP122	[G/A]	Ca_02959	Ca_Desi_Chr_2	1480472	CDS (Synonymous)
DAD_SNP123	[A/C]	Ca_02973	Ca_Desi_Chr_2	1577314	INTRON
DAD_SNP124	[C/T]	Ca_02973	Ca_Desi_Chr_2	1577335	INTRON
DAD_SNP125	[G/A]	Ca_03030	Ca_Desi_Chr_2	2090337	INTRON
DAD_SNP126	[A/G]	Ca_03044	Ca_Desi_Chr_2	2285962	DRR
DAD_SNP127	[G/A]	Ca_03044	Ca_Desi_Chr_2	2285980	CDS (Synonymous)
DAD_SNP128	[G/A]	Ca_03097	Ca_Desi_Chr_2	2730020	CDS (Non-synonymous)
DAD_SNP129	[A/G]	Ca_03110	Ca_Desi_Chr_2	2830949	URR
DAD_SNP130	[T/C]	Ca_03133	Ca_Desi_Chr_2	2989538	DRR
DAD_SNP131	[C/A]	Ca_03135	Ca_Desi_Chr_2	3001274	CDS (Synonymous)
DAD_SNP132	[T/C]	Ca_03135	Ca_Desi_Chr_2	3001822	DRR
DAD_SNP133	[A/G]	Ca_03142	Ca_Desi_Chr_2	3081515	INTRON
DAD_SNP134	[T/C]	Ca_03153	Ca_Desi_Chr_2	3153069	DRR
DAD_SNP135	[A/G]	Ca_03153	Ca_Desi_Chr_2	3153078	DRR
DAD_SNP136	[G/A]	Ca_03153	Ca_Desi_Chr_2	3158445	INTRON
DAD_SNP137	[G/A]	Ca_03153	Ca_Desi_Chr_2	3158619	INTRON
DAD_SNP138	[A/G]	Ca_03153	Ca_Desi_Chr_2	3158634	INTRON
DAD_SNP139	[A/G]	--	Ca_Desi_Chr_2	4140265	INTERGENIC
DAD_SNP140	[G/A]	Ca_03298	Ca_Desi_Chr_2	4658907	CDS (Non-synonymous)
DAD_SNP141	[T/C]	Ca_03340	Ca_Desi_Chr_2	5178762	INTRON
DAD_SNP142	[G/A]	Ca_03340	Ca_Desi_Chr_2	5178815	INTRON
DAD_SNP143	[T/C]	--	Ca_Desi_Chr_2	5873513	INTERGENIC
DAD_SNP144	[T/C]	Ca_03384	Ca_Desi_Chr_2	5892888	DRR
DAD_SNP145	[C/G]	Ca_03384	Ca_Desi_Chr_2	5893006	DRR
DAD_SNP146	[G/A]	Ca_03396	Ca_Desi_Chr_2	6112086	CDS (Non-synonymous)
DAD_SNP147	[T/C]	Ca_03432	Ca_Desi_Chr_2	6610438	INTRON
DAD_SNP148	[G/A]	Ca_03443	Ca_Desi_Chr_2	6779831	INTRON
DAD_SNP149	[T/C]	Ca_03443	Ca_Desi_Chr_2	6779862	INTRON
DAD_SNP150	[G/A]	Ca_03511	Ca_Desi_Chr_2	7587499	CDS (Synonymous)
DAD_SNP151	[A/G]	Ca_03519	Ca_Desi_Chr_2	7657110	INTRON
DAD_SNP152	[G/A]	--	Ca_Desi_Chr_2	9885752	INTERGENIC
DAD_SNP153	[T/C]	--	Ca_Desi_Chr_2	9885771	INTERGENIC
DAD_SNP154	[G/C]	--	Ca_Desi_Chr_2	9885779	INTERGENIC
DAD_SNP155	[T/G]	--	Ca_Desi_Chr_2	9885862	INTERGENIC
DAD_SNP156	[T/A]	--	Ca_Desi_Chr_2	9885863	INTERGENIC
DAD_SNP157	[T/C]	Ca_03691	Ca_Desi_Chr_2	10142007	CDS (Synonymous)
DAD_SNP158	[G/A]	Ca_03691	Ca_Desi_Chr_2	10142008	CDS (Non-synonymous)
DAD_SNP159	[A/C]	Ca_03691	Ca_Desi_Chr_2	10142011	CDS (Non-synonymous)
DAD_SNP160	[A/G]	Ca_03691	Ca_Desi_Chr_2	10142017	CDS (Non-synonymous)
DAD_SNP161	[G/A]	Ca_03691	Ca_Desi_Chr_2	10142018	CDS (Synonymous)
DAD_SNP162	[G/A]	Ca_03691	Ca_Desi_Chr_2	10142027	CDS (Non-synonymous)
DAD_SNP163	[C/A]	--	Ca_Desi_Chr_2	11196986	INTERGENIC
DAD_SNP164	[C/T]	Ca_03890	Ca_Desi_Chr_2	13321366	CDS (Synonymous)
DAD_SNP165	[G/A]	Ca_03935	Ca_Desi_Chr_2	14097659	INTRON
DAD_SNP166	[A/G]	--	Ca_Desi_Chr_2	16592886	INTERGENIC
DAD_SNP167	[C/T]	Ca_04106	Ca_Desi_Chr_2	17579108	CDS (Non-synonymous)
DAD_SNP168	[A/G]	--	Ca_Desi_Chr_2	17629707	INTERGENIC
DAD_SNP169	[C/T]	--	Ca_Desi_Chr_2	17629794	INTERGENIC
DAD_SNP170	[C/T]	--	Ca_Desi_Chr_2	19565764	INTERGENIC
DAD_SNP171	[C/T]	--	Ca_Desi_Chr_2	20527624	INTERGENIC
DAD_SNP172	[G/T]	Ca_04234	Ca_Desi_Chr_2	21042303	CDS (Synonymous)
DAD_SNP173	[C/T]	Ca_04234	Ca_Desi_Chr_2	21042312	CDS (Synonymous)
DAD_SNP174	[G/A]	Ca_04291	Ca_Desi_Chr_2	22428916	DRR
DAD_SNP175	[C/T]	Ca_04299	Ca_Desi_Chr_2	22661498	INTRON
DAD_SNP176	[G/C]	Ca_04299	Ca_Desi_Chr_2	22661503	INTRON
DAD_SNP177	[A/G]	Ca_04299	Ca_Desi_Chr_2	22661547	INTRON
DAD_SNP178	[G/A]	Ca_04570	Ca_Desi_Chr_2	26839927	CDS (Non-synonymous)
DAD_SNP179	[C/G]	Ca_04572	Ca_Desi_Chr_2	26873511	DRR
DAD_SNP180	[G/A]	--	Ca_Desi_Chr_2	28581416	INTERGENIC
DAD_SNP181	[G/A]	Ca_04856	Ca_Desi_Chr_2	30603876	INTRON
DAD_SNP182	[C/T]	--	Ca_Desi_Chr_2	31287895	INTERGENIC
DAD_SNP183	[G/A]	Ca_04972	Ca_Desi_Chr_2	31821808	CDS (Synonymous)
DAD_SNP184	[G/A]	Ca_05029	Ca_Desi_Chr_2	32808956	CDS (Synonymous)
DAD_SNP185	[T/C]	--	Ca_Desi_Chr_3	2643898	INTERGENIC
DAD_SNP186	[G/A]	Ca_05226	Ca_Desi_Chr_3	2722825	DRR
DAD_SNP187	[A/T]	Ca_05226	Ca_Desi_Chr_3	2722826	DRR
DAD_SNP188	[C/T]	Ca_05234	Ca_Desi_Chr_3	2793667	CDS (Synonymous)
DAD_SNP189	[C/A]	Ca_05271	Ca_Desi_Chr_3	3253166	DRR
DAD_SNP190	[G/A]	Ca_05400	Ca_Desi_Chr_3	5848239	CDS (Non-synonymous)
DAD_SNP191	[T/A]	--	Ca_Desi_Chr_3	5963739	INTERGENIC
DAD_SNP192	[T/A]	--	Ca_Desi_Chr_3	5963895	INTERGENIC
DAD_SNP193	[C/T]	--	Ca_Desi_Chr_3	5963900	INTERGENIC
DAD_SNP194	[C/T]	--	Ca_Desi_Chr_3	6000021	INTERGENIC
DAD_SNP195	[G/C]	--	Ca_Desi_Chr_3	6000033	INTERGENIC
DAD_SNP196	[T/C]	Ca_05519	Ca_Desi_Chr_3	7819804	CDS (Synonymous)
DAD_SNP197	[C/T]	--	Ca_Desi_Chr_3	7901135	INTERGENIC
DAD_SNP198	[G/A]	Ca_05559	Ca_Desi_Chr_3	8554819	CDS (Synonymous)
DAD_SNP199	[G/A]	--	Ca_Desi_Chr_3	9986238	INTERGENIC
DAD_SNP200	[A/G]	--	Ca_Desi_Chr_3	9986264	INTERGENIC
DAD_SNP201	[A/G]	--	Ca_Desi_Chr_3	9986294	INTERGENIC
DAD_SNP202	[C/T]	--	Ca_Desi_Chr_3	9986295	INTERGENIC
DAD_SNP203	[C/T]	--	Ca_Desi_Chr_3	9986307	INTERGENIC
DAD_SNP204	[G/A]	--	Ca_Desi_Chr_3	9986311	INTERGENIC
DAD_SNP205	[C/A]	Ca_05679	Ca_Desi_Chr_3	11242062	CDS (Synonymous)
DAD_SNP206	[C/T]	Ca_05698	Ca_Desi_Chr_3	11689325	DRR
DAD_SNP207	[G/A]	Ca_05721	Ca_Desi_Chr_3	12179543	INTRON
DAD_SNP208	[G/C]	Ca_05721	Ca_Desi_Chr_3	12179555	INTRON
DAD_SNP209	[A/G]	Ca_05732	Ca_Desi_Chr_3	12644514	INTRON
DAD_SNP210	[G/C]	Ca_05784	Ca_Desi_Chr_3	13412210	CDS (Non-synonymous)
DAD_SNP211	[T/C]	--	Ca_Desi_Chr_3	16854692	INTERGENIC
DAD_SNP212	[G/A]	Ca_05997	Ca_Desi_Chr_3	17426256	CDS (Non-synonymous)
DAD_SNP213	[C/T]	Ca_06025	Ca_Desi_Chr_3	18077530	CDS (Synonymous)
DAD_SNP214	[G/C]	--	Ca_Desi_Chr_3	23082584	INTERGENIC
DAD_SNP215	[T/C]	Ca_06278	Ca_Desi_Chr_3	23233672	INTRON
DAD_SNP216	[G/A]	--	Ca_Desi_Chr_3	25396854	INTERGENIC
DAD_SNP217	[C/T]	--	Ca_Desi_Chr_3	33631943	INTERGENIC
DAD_SNP218	[G/A]	Ca_07173	Ca_Desi_Chr_3	34337575	DRR
DAD_SNP219	[C/T]	--	Ca_Desi_Chr_3	34647021	INTERGENIC
DAD_SNP220	[C/G]	--	Ca_Desi_Chr_3	34647061	INTERGENIC
DAD_SNP221	[C/A]	--	Ca_Desi_Chr_3	34647092	INTERGENIC
DAD_SNP222	[A/G]	Ca_07341	Ca_Desi_Chr_3	35916630	DRR
DAD_SNP223	[A/G]	Ca_07408	Ca_Desi_Chr_3	36501498	INTRON
DAD_SNP224	[G/A]	Ca_07444	Ca_Desi_Chr_3	36858079	CDS (Non-synonymous)
DAD_SNP225	[G/A]	Ca_07517	Ca_Desi_Chr_3	37471313	CDS (Synonymous)
DAD_SNP226	[G/C]	Ca_07749	Ca_Desi_Chr_3	39665887	DRR
DAD_SNP227	[C/T]	Ca_07772	Ca_Desi_Chr_3	39837598	INTRON
DAD_SNP228	[A/G]	Ca_07777	Ca_Desi_Chr_3	39887505	CDS (Synonymous)
DAD_SNP229	[C/T]	Ca_07888	Ca_Desi_Chr_3	40919804	DRR
DAD_SNP230	[C/T]	Ca_08037	Ca_Desi_Chr_4	94968	INTRON
DAD_SNP231	[C/T]	--	Ca_Desi_Chr_4	330167	INTERGENIC
DAD_SNP232	[C/T]	Ca_08066	Ca_Desi_Chr_4	488486	CDS (Synonymous)
DAD_SNP233	[A/T]	Ca_08066	Ca_Desi_Chr_4	488531	CDS (Synonymous)
DAD_SNP234	[G/A]	Ca_08066	Ca_Desi_Chr_4	488592	CDS (Synonymous)
DAD_SNP235	[T/C]	Ca_08066	Ca_Desi_Chr_4	488605	CDS (Non-synonymous)
DAD_SNP236	[G/A]	Ca_08090	Ca_Desi_Chr_4	1005491	INTRON
DAD_SNP237	[C/T]	Ca_08090	Ca_Desi_Chr_4	1005509	INTRON
DAD_SNP238	[T/A]	Ca_08090	Ca_Desi_Chr_4	1011657	INTRON
DAD_SNP239	[T/C]	Ca_08090	Ca_Desi_Chr_4	1011793	CDS (Synonymous)
DAD_SNP240	[G/A]	Ca_08097	Ca_Desi_Chr_4	1178441	INTRON
DAD_SNP241	[C/T]	Ca_08112	Ca_Desi_Chr_4	1354532	DRR
DAD_SNP242	[T/A]	--	Ca_Desi_Chr_4	2874793	INTERGENIC
DAD_SNP243	[G/A]	--	Ca_Desi_Chr_4	2957801	INTERGENIC
DAD_SNP244	[A/T]	--	Ca_Desi_Chr_4	2957825	INTERGENIC
DAD_SNP245	[A/G]	--	Ca_Desi_Chr_4	2957831	INTERGENIC
DAD_SNP246	[G/A]	Ca_08342	Ca_Desi_Chr_4	4313715	DRR
DAD_SNP247	[G/A]	Ca_08342	Ca_Desi_Chr_4	4313744	DRR
DAD_SNP248	[A/G]	--	Ca_Desi_Chr_4	4494641	INTERGENIC
DAD_SNP249	[G/T]	Ca_08632	Ca_Desi_Chr_4	7797075	DRR
DAD_SNP250	[A/G]	Ca_08666	Ca_Desi_Chr_4	8203223	INTRON
DAD_SNP251	[C/A]	Ca_08679	Ca_Desi_Chr_4	8319249	DRR
DAD_SNP252	[G/C]	Ca_08681	Ca_Desi_Chr_4	8333069	CDS (Synonymous)
DAD_SNP253	[G/A]	Ca_08688	Ca_Desi_Chr_4	8444120	CDS (Synonymous)
DAD_SNP254	[G/A]	Ca_08689	Ca_Desi_Chr_4	8444194	DRR
DAD_SNP255	[C/T]	Ca_08689	Ca_Desi_Chr_4	8444488	DRR
DAD_SNP256	[T/G]	Ca_08689	Ca_Desi_Chr_4	8448897	INTRON
DAD_SNP257	[C/T]	Ca_08689	Ca_Desi_Chr_4	8449057	INTRON
DAD_SNP258	[C/G]	Ca_08689	Ca_Desi_Chr_4	8449061	INTRON
DAD_SNP259	[T/A]	Ca_08717	Ca_Desi_Chr_4	8757470	DRR
DAD_SNP260	[C/A]	Ca_08736	Ca_Desi_Chr_4	8912425	CDS (Synonymous)
DAD_SNP261	[T/C]	Ca_08740	Ca_Desi_Chr_4	8949417	INTRON
DAD_SNP262	[C/A]	Ca_08824	Ca_Desi_Chr_4	10004378	DRR
DAD_SNP263	[A/T]	Ca_08858	Ca_Desi_Chr_4	10410130	CDS (Synonymous)
DAD_SNP264	[A/T]	--	Ca_Desi_Chr_4	10431489	INTERGENIC
DAD_SNP265	[T/C]	Ca_08866	Ca_Desi_Chr_4	10553679	CDS (Synonymous)
DAD_SNP266	[A/G]	Ca_08866	Ca_Desi_Chr_4	10553868	INTRON
DAD_SNP267	[A/G]	Ca_08902	Ca_Desi_Chr_4	10949166	CDS (Synonymous)
DAD_SNP268	[C/T]	--	Ca_Desi_Chr_4	12009712	INTERGENIC
DAD_SNP269	[A/C]	Ca_09035	Ca_Desi_Chr_4	12451717	CDS (Non-synonymous)
DAD_SNP270	[G/A]	Ca_09038	Ca_Desi_Chr_4	12477345	DRR
DAD_SNP271	[C/G]	Ca_09081	Ca_Desi_Chr_4	12952417	CDS (Synonymous)
DAD_SNP272	[C/T]	Ca_09084	Ca_Desi_Chr_4	12998156	INTRON
DAD_SNP273	[A/G]	Ca_09084	Ca_Desi_Chr_4	13001285	INTRON
DAD_SNP274	[G/A]	Ca_09176	Ca_Desi_Chr_4	14300967	CDS (Synonymous)
DAD_SNP275	[G/A]	Ca_09236	Ca_Desi_Chr_4	15160508	CDS (Synonymous)
DAD_SNP276	[G/A]	Ca_09334	Ca_Desi_Chr_4	16440728	DRR
DAD_SNP277	[A/G]	Ca_09334	Ca_Desi_Chr_4	16444752	CDS (Non-synonymous)
DAD_SNP278	[C/A]	Ca_09338	Ca_Desi_Chr_4	16499218	INTRON
DAD_SNP279	[G/A]	Ca_09376	Ca_Desi_Chr_4	16995927	URR
DAD_SNP280	[T/C]	--	Ca_Desi_Chr_4	17313865	INTERGENIC
DAD_SNP281	[T/C]	Ca_09401	Ca_Desi_Chr_4	17361117	DRR
DAD_SNP282	[G/A]	Ca_09505	Ca_Desi_Chr_4	18769377	INTRON
DAD_SNP283	[T/A]	Ca_09579	Ca_Desi_Chr_4	19697024	CDS (Non-synonymous)
DAD_SNP284	[A/G]	Ca_09579	Ca_Desi_Chr_4	19697065	CDS (Non-synonymous)
DAD_SNP285	[A/G]	Ca_09590	Ca_Desi_Chr_4	19839598	DRR
DAD_SNP286	[A/C]	Ca_09590	Ca_Desi_Chr_4	19839602	DRR
DAD_SNP287	[G/C]	Ca_09590	Ca_Desi_Chr_4	19839612	DRR
DAD_SNP288	[C/G]	Ca_09704	Ca_Desi_Chr_4	21288798	INTRON
DAD_SNP289	[A/T]	Ca_09926	Ca_Desi_Chr_4	23846243	INTRON
DAD_SNP290	[G/A]	Ca_09926	Ca_Desi_Chr_4	23846424	INTRON
DAD_SNP291	[G/A]	Ca_09988	Ca_Desi_Chr_4	24393454	CDS (Synonymous)
DAD_SNP292	[G/T]	Ca_09988	Ca_Desi_Chr_4	24394311	CDS (Non-synonymous)
DAD_SNP293	[G/A]	Ca_09988	Ca_Desi_Chr_4	24394319	CDS (Non-synonymous)
DAD_SNP294	[C/T]	Ca_09988	Ca_Desi_Chr_4	24394321	CDS (Synonymous)
DAD_SNP295	[G/A]	Ca_10014	Ca_Desi_Chr_4	24763278	DRR
DAD_SNP296	[A/G]	Ca_10014	Ca_Desi_Chr_4	24763287	DRR
DAD_SNP297	[C/A]	Ca_10014	Ca_Desi_Chr_4	24763309	DRR
DAD_SNP298	[G/A]	Ca_10063	Ca_Desi_Chr_4	25425715	CDS (Non-synonymous)
DAD_SNP299	[G/A]	--	Ca_Desi_Chr_4	25443745	INTERGENIC
DAD_SNP300	[G/A]	Ca_10094	Ca_Desi_Chr_4	25845130	DRR
DAD_SNP301	[G/A]	--	Ca_Desi_Chr_4	26710224	INTERGENIC
DAD_SNP302	[A/G]	--	Ca_Desi_Chr_4	26710248	INTERGENIC
DAD_SNP303	[T/C]	Ca_10194	Ca_Desi_Chr_4	27047159	DRR
DAD_SNP304	[G/A]	Ca_10194	Ca_Desi_Chr_4	27047161	DRR
DAD_SNP305	[G/A]	Ca_10194	Ca_Desi_Chr_4	27047166	DRR
DAD_SNP306	[G/T]	Ca_10196	Ca_Desi_Chr_4	27060282	INTRON
DAD_SNP307	[C/T]	Ca_10198	Ca_Desi_Chr_4	27089264	INTRON
DAD_SNP308	[T/A]	Ca_10198	Ca_Desi_Chr_4	27089341	INTRON
DAD_SNP309	[C/T]	Ca_10198	Ca_Desi_Chr_4	27092161	CDS (Synonymous)
DAD_SNP310	[C/G]	Ca_10198	Ca_Desi_Chr_4	27092349	INTRON
DAD_SNP311	[T/C]	Ca_10198	Ca_Desi_Chr_4	27092420	CDS (Synonymous)
DAD_SNP312	[G/T]	Ca_10201	Ca_Desi_Chr_4	27118358	DRR
DAD_SNP313	[G/A]	Ca_10241	Ca_Desi_Chr_4	27499435	INTRON
DAD_SNP314	[G/C]	--	Ca_Desi_Chr_4	27502909	INTERGENIC
DAD_SNP315	[A/T]	Ca_10251	Ca_Desi_Chr_4	27628912	INTRON
DAD_SNP316	[A/G]	Ca_10251	Ca_Desi_Chr_4	27630244	INTRON
DAD_SNP317	[G/A]	Ca_10266	Ca_Desi_Chr_4	27859952	CDS (Synonymous)
DAD_SNP318	[A/G]	Ca_10268	Ca_Desi_Chr_4	27880564	CDS (Synonymous)
DAD_SNP319	[A/G]	Ca_10269	Ca_Desi_Chr_4	27910434	INTRON
DAD_SNP320	[C/A]	Ca_10275	Ca_Desi_Chr_4	28020670	DRR
DAD_SNP321	[G/A]	Ca_10276	Ca_Desi_Chr_4	28021749	INTRON
DAD_SNP322	[G/A]	Ca_10276	Ca_Desi_Chr_4	28021771	INTRON
DAD_SNP323	[G/C]	Ca_10276	Ca_Desi_Chr_4	28021789	INTRON
DAD_SNP324	[G/A]	Ca_10276	Ca_Desi_Chr_4	28021797	INTRON
DAD_SNP325	[T/G]	--	Ca_Desi_Chr_4	29821986	INTERGENIC
DAD_SNP326	[C/T]	--	Ca_Desi_Chr_4	29822021	INTERGENIC
DAD_SNP327	[G/C]	Ca_10472	Ca_Desi_Chr_4	30361309	START_GAINED
DAD_SNP328	[G/T]	Ca_10471	Ca_Desi_Chr_4	30361322	URR
DAD_SNP329	[G/C]	Ca_10525	Ca_Desi_Chr_4	30791507	DRR
DAD_SNP330	[C/G]	Ca_10529	Ca_Desi_Chr_4	30842459	CDS (Synonymous)
DAD_SNP331	[T/A]	Ca_10529	Ca_Desi_Chr_4	30843944	CDS (Synonymous)
DAD_SNP332	[C/A]	Ca_10529	Ca_Desi_Chr_4	30843980	CDS (Synonymous)
DAD_SNP333	[G/A]	Ca_10529	Ca_Desi_Chr_4	30844004	CDS (Synonymous)
DAD_SNP334	[G/T]	Ca_10529	Ca_Desi_Chr_4	30845093	CDS (Non-synonymous)
DAD_SNP335	[G/A]	Ca_10572	Ca_Desi_Chr_4	31306006	CDS (Synonymous)
DAD_SNP336	[C/T]	--	Ca_Desi_Chr_4	31628069	INTERGENIC
DAD_SNP337	[T/C]	--	Ca_Desi_Chr_4	32132436	INTERGENIC
DAD_SNP338	[G/T]	--	Ca_Desi_Chr_4	32132463	INTERGENIC
DAD_SNP339	[C/T]	--	Ca_Desi_Chr_4	32132465	INTERGENIC
DAD_SNP340	[T/G]	--	Ca_Desi_Chr_4	32132470	INTERGENIC
DAD_SNP341	[C/A]	Ca_10686	Ca_Desi_Chr_4	32648363	INTRON
DAD_SNP342	[A/G]	Ca_10689	Ca_Desi_Chr_4	32678083	DRR
DAD_SNP343	[G/A]	Ca_10718	Ca_Desi_Chr_4	32934124	INTRON
DAD_SNP344	[T/A]	Ca_10725	Ca_Desi_Chr_4	33041382	CDS (Non-synonymous)
DAD_SNP345	[C/A]	--	Ca_Desi_Chr_4	33050134	INTERGENIC
DAD_SNP346	[A/T]	Ca_10731	Ca_Desi_Chr_4	33135730	INTRON
DAD_SNP347	[G/A]	Ca_10758	Ca_Desi_Chr_4	33416822	CDS (Synonymous)
DAD_SNP348	[A/C]	Ca_10771	Ca_Desi_Chr_4	33528038	CDS (Non-synonymous)
DAD_SNP349	[G/A]	Ca_10773	Ca_Desi_Chr_4	33561693	CDS (Synonymous)
DAD_SNP350	[C/T]	Ca_10794	Ca_Desi_Chr_4	33782852	CDS (Synonymous)
DAD_SNP351	[G/A]	Ca_10800	Ca_Desi_Chr_4	33843812	INTRON
DAD_SNP352	[C/A]	Ca_10835	Ca_Desi_Chr_4	34430500	CDS (Synonymous)
DAD_SNP353	[G/A]	Ca_10835	Ca_Desi_Chr_4	34438641	CDS (Synonymous)
DAD_SNP354	[G/A]	Ca_10835	Ca_Desi_Chr_4	34438809	CDS (Synonymous)
DAD_SNP355	[T/C]	Ca_10851	Ca_Desi_Chr_4	34596612	INTRON
DAD_SNP356	[G/A]	Ca_10851	Ca_Desi_Chr_4	34596851	CDS (Synonymous)
DAD_SNP357	[A/G]	Ca_10873	Ca_Desi_Chr_4	35013400	CDS (Synonymous)
DAD_SNP358	[T/G]	Ca_10877	Ca_Desi_Chr_4	35108781	CDS (Synonymous)
DAD_SNP359	[G/A]	--	Ca_Desi_Chr_4	35142837	INTERGENIC
DAD_SNP360	[C/T]	--	Ca_Desi_Chr_4	35329973	INTERGENIC
DAD_SNP361	[T/C]	--	Ca_Desi_Chr_4	35496143	INTERGENIC
DAD_SNP362	[T/G]	--	Ca_Desi_Chr_4	35496689	INTERGENIC
DAD_SNP363	[G/C]	Ca_10897	Ca_Desi_Chr_4	35554744	INTRON
DAD_SNP364	[G/T]	Ca_10956	Ca_Desi_Chr_4	36790362	CDS (Synonymous)
DAD_SNP365	[A/G]	Ca_10962	Ca_Desi_Chr_4	36822272	CDS (Synonymous)
DAD_SNP366	[G/A]	Ca_10962	Ca_Desi_Chr_4	36822287	CDS (Synonymous)
DAD_SNP367	[A/C]	Ca_10962	Ca_Desi_Chr_4	36824657	INTRON
DAD_SNP368	[G/A]	Ca_10968	Ca_Desi_Chr_4	37080038	INTRON
DAD_SNP369	[T/C]	Ca_10971	Ca_Desi_Chr_4	37134986	INTRON
DAD_SNP370	[A/T]	Ca_10980	Ca_Desi_Chr_4	37323692	CDS (Synonymous)
DAD_SNP371	[G/T]	Ca_10993	Ca_Desi_Chr_4	37535970	CDS (Synonymous)
DAD_SNP372	[C/T]	Ca_11010	Ca_Desi_Chr_4	37864970	CDS (Synonymous)
DAD_SNP373	[C/G]	Ca_11017	Ca_Desi_Chr_4	38023251	CDS (Non-synonymous)
DAD_SNP374	[A/G]	Ca_11017	Ca_Desi_Chr_4	38023378	INTRON
DAD_SNP375	[T/C]	Ca_11021	Ca_Desi_Chr_4	38127899	INTRON
DAD_SNP376	[G/T]	Ca_11021	Ca_Desi_Chr_4	38127903	INTRON
DAD_SNP377	[C/T]	--	Ca_Desi_Chr_4	40180408	INTERGENIC
DAD_SNP378	[A/C]	--	Ca_Desi_Chr_4	42064694	INTERGENIC
DAD_SNP379	[C/T]	--	Ca_Desi_Chr_4	42064902	INTERGENIC
DAD_SNP380	[C/T]	Ca_11242	Ca_Desi_Chr_4	42384000	DRR
DAD_SNP381	[G/A]	--	Ca_Desi_Chr_4	43497433	INTERGENIC
DAD_SNP382	[T/A]	Ca_11362	Ca_Desi_Chr_4	44896437	DRR
DAD_SNP383	[A/G]	Ca_11372	Ca_Desi_Chr_4	45129743	CDS (Non-synonymous)
DAD_SNP384	[A/G]	--	Ca_Desi_Chr_4	45681679	INTERGENIC
DAD_SNP385	[A/C]	Ca_11442	Ca_Desi_Chr_4	46585492	DRR
DAD_SNP386	[G/A]	Ca_11473	Ca_Desi_Chr_4	47315089	CDS (Non-synonymous)
DAD_SNP387	[C/T]	Ca_11473	Ca_Desi_Chr_4	47321057	DRR
DAD_SNP388	[G/A]	Ca_11473	Ca_Desi_Chr_4	47321058	DRR
DAD_SNP389	[A/T]	Ca_11509	Ca_Desi_Chr_4	47911371	CDS (Synonymous)
DAD_SNP390	[A/G]	Ca_11509	Ca_Desi_Chr_4	47911395	CDS (Synonymous)
DAD_SNP391	[A/G]	Ca_11514	Ca_Desi_Chr_4	47977459	INTRON
DAD_SNP392	[G/A]	Ca_11514	Ca_Desi_Chr_4	47977597	INTRON
DAD_SNP393	[T/C]	--	Ca_Desi_Chr_4	48000234	INTERGENIC
DAD_SNP394	[G/A]	--	Ca_Desi_Chr_4	49685210	INTERGENIC
DAD_SNP395	[T/G]	--	Ca_Desi_Chr_4	49685219	INTERGENIC
DAD_SNP396	[G/A]	--	Ca_Desi_Chr_4	49707974	INTERGENIC
DAD_SNP397	[C/T]	--	Ca_Desi_Chr_4	51096414	INTERGENIC
DAD_SNP398	[T/C]	--	Ca_Desi_Chr_4	51391473	INTERGENIC
DAD_SNP399	[G/T]	Ca_11708	Ca_Desi_Chr_4	52255582	CDS (Synonymous)
DAD_SNP400	[A/G]	Ca_11711	Ca_Desi_Chr_4	52302185	DRR
DAD_SNP401	[C/A]	Ca_11711	Ca_Desi_Chr_4	52302368	DRR
DAD_SNP402	[A/C]	Ca_11710	Ca_Desi_Chr_4	52303691	DRR
DAD_SNP403	[T/C]	Ca_11712	Ca_Desi_Chr_4	52310252	INTRON
DAD_SNP404	[A/T]	Ca_11712	Ca_Desi_Chr_4	52311412	INTRON
DAD_SNP405	[T/C]	--	Ca_Desi_Chr_4	52320309	INTERGENIC
DAD_SNP406	[T/A]	Ca_11773	Ca_Desi_Chr_4	53224488	DRR
DAD_SNP407	[T/G]	Ca_11783	Ca_Desi_Chr_4	53376164	DRR
DAD_SNP408	[G/A]	Ca_11810	Ca_Desi_Chr_4	53785677	CDS (Synonymous)
DAD_SNP409	[T/A]	Ca_11810	Ca_Desi_Chr_4	53785704	URR
DAD_SNP410	[A/G]	Ca_11813	Ca_Desi_Chr_4	53802031	INTRON
DAD_SNP411	[T/C]	--	Ca_Desi_Chr_4	54123542	INTERGENIC
DAD_SNP412	[C/T]	--	Ca_Desi_Chr_4	54316004	INTERGENIC
DAD_SNP413	[T/C]	Ca_11912	Ca_Desi_Chr_5	330356	CDS (Synonymous)
DAD_SNP414	[C/A]	--	Ca_Desi_Chr_5	3755755	INTERGENIC
DAD_SNP415	[A/G]	--	Ca_Desi_Chr_5	4703845	INTERGENIC
DAD_SNP416	[C/T]	--	Ca_Desi_Chr_5	4703882	INTERGENIC
DAD_SNP417	[C/T]	--	Ca_Desi_Chr_5	4703894	INTERGENIC
DAD_SNP418	[C/T]	--	Ca_Desi_Chr_5	6641476	INTERGENIC
DAD_SNP419	[C/T]	Ca_12270	Ca_Desi_Chr_5	6869733	CDS (Synonymous)
DAD_SNP420	[G/A]	Ca_12270	Ca_Desi_Chr_5	6869738	CDS (Synonymous)
DAD_SNP421	[C/T]	Ca_12270	Ca_Desi_Chr_5	6869789	CDS (Synonymous)
DAD_SNP422	[C/A]	Ca_12452	Ca_Desi_Chr_5	9982389	INTRON
DAD_SNP423	[C/T]	--	Ca_Desi_Chr_5	10019478	INTERGENIC
DAD_SNP424	[C/A]	Ca_12454	Ca_Desi_Chr_5	10033305	INTRON
DAD_SNP425	[C/A]	Ca_12631	Ca_Desi_Chr_5	13152290	CDS (Non-synonymous)
DAD_SNP426	[T/C]	Ca_12925	Ca_Desi_Chr_5	19728236	DRR
DAD_SNP427	[T/C]	--	Ca_Desi_Chr_5	20737863	INTERGENIC
DAD_SNP428	[C/A]	Ca_13149	Ca_Desi_Chr_5	24179293	CDS (Synonymous)
DAD_SNP429	[G/A]	--	Ca_Desi_Chr_5	25167090	INTERGENIC
DAD_SNP430	[C/T]	--	Ca_Desi_Chr_5	25167184	INTERGENIC
DAD_SNP431	[C/T]	--	Ca_Desi_Chr_5	25167230	INTERGENIC
DAD_SNP432	[C/T]	Ca_13364	Ca_Desi_Chr_5	26747814	CDS (Synonymous)
DAD_SNP433	[G/A]	Ca_13436	Ca_Desi_Chr_5	27657951	CDS (Synonymous)
DAD_SNP434	[C/T]	Ca_13864	Ca_Desi_Chr_5	32180340	CDS (Non-synonymous)
DAD_SNP435	[C/T]	Ca_13864	Ca_Desi_Chr_5	32180391	CDS (Non-synonymous)
DAD_SNP436	[C/T]	--	Ca_Desi_Chr_5	33405843	INTERGENIC
DAD_SNP437	[C/T]	--	Ca_Desi_Chr_5	33760675	INTERGENIC
DAD_SNP438	[T/C]	--	Ca_Desi_Chr_5	35490898	INTERGENIC
DAD_SNP439	[G/T]	--	Ca_Desi_Chr_5	41083113	INTERGENIC
DAD_SNP440	[T/A]	--	Ca_Desi_Chr_5	41083122	INTERGENIC
DAD_SNP441	[G/A]	Ca_14879	Ca_Desi_Chr_5	42374509	CDS (Synonymous)
DAD_SNP442	[G/A]	--	Ca_Desi_Chr_5	42552273	INTERGENIC
DAD_SNP443	[C/A]	--	Ca_Desi_Chr_5	43909988	INTERGENIC
DAD_SNP444	[C/T]	Ca_15162	Ca_Desi_Chr_5	45342576	CDS (Synonymous)
DAD_SNP445	[C/T]	Ca_15162	Ca_Desi_Chr_5	45346468	INTRON
DAD_SNP446	[C/A]	--	Ca_Desi_Chr_6	657055	INTERGENIC
DAD_SNP447	[G/A]	--	Ca_Desi_Chr_6	657056	INTERGENIC
DAD_SNP448	[C/T]	Ca_15404	Ca_Desi_Chr_6	2677753	CDS (Non-synonymous)
DAD_SNP449	[T/G]	Ca_15486	Ca_Desi_Chr_6	3491941	CDS (Non-synonymous)
DAD_SNP450	[A/T]	Ca_15494	Ca_Desi_Chr_6	3567354	DRR
DAD_SNP451	[T/A]	Ca_15898	Ca_Desi_Chr_6	8147968	INTRON
DAD_SNP452	[T/C]	Ca_15898	Ca_Desi_Chr_6	8153146	INTRON
DAD_SNP453	[T/A]	Ca_15898	Ca_Desi_Chr_6	8153186	INTRON
DAD_SNP454	[T/G]	Ca_15907	Ca_Desi_Chr_6	8241302	CDS (Synonymous)
DAD_SNP455	[G/A]	Ca_15907	Ca_Desi_Chr_6	8241326	CDS (Synonymous)
DAD_SNP456	[C/T]	Ca_15965	Ca_Desi_Chr_6	8887721	CDS (Synonymous)
DAD_SNP457	[T/C]	--	Ca_Desi_Chr_6	8939884	INTERGENIC
DAD_SNP458	[T/A]	Ca_15972	Ca_Desi_Chr_6	8958366	DRR
DAD_SNP459	[C/A]	Ca_15979	Ca_Desi_Chr_6	9002833	INTRON
DAD_SNP460	[C/T]	Ca_15982	Ca_Desi_Chr_6	9033205	INTRON
DAD_SNP461	[C/T]	Ca_16054	Ca_Desi_Chr_6	9826416	DRR
DAD_SNP462	[A/G]	Ca_16054	Ca_Desi_Chr_6	9826466	DRR
DAD_SNP463	[A/G]	Ca_16136	Ca_Desi_Chr_6	10770645	CDS (Synonymous)
DAD_SNP464	[C/G]	Ca_16138	Ca_Desi_Chr_6	10782487	INTRON
DAD_SNP465	[G/T]	Ca_16172	Ca_Desi_Chr_6	11104497	INTRON
DAD_SNP466	[C/T]	Ca_16259	Ca_Desi_Chr_6	12036343	CDS (Synonymous)
DAD_SNP467	[C/T]	Ca_16277	Ca_Desi_Chr_6	12277946	INTRON
DAD_SNP468	[A/G]	Ca_16277	Ca_Desi_Chr_6	12279324	CDS (Synonymous)
DAD_SNP469	[G/A]	--	Ca_Desi_Chr_6	12315924	INTERGENIC
DAD_SNP470	[A/C]	Ca_16283	Ca_Desi_Chr_6	12319010	INTRON
DAD_SNP471	[G/T]	Ca_16283	Ca_Desi_Chr_6	12330400	DRR
DAD_SNP472	[T/G]	--	Ca_Desi_Chr_6	12433128	INTERGENIC
DAD_SNP473	[A/G]	--	Ca_Desi_Chr_6	14696295	INTERGENIC
DAD_SNP474	[T/C]	Ca_16653	Ca_Desi_Chr_6	16826987	DRR
DAD_SNP475	[C/G]	Ca_16653	Ca_Desi_Chr_6	16826993	DRR
DAD_SNP476	[G/C]	Ca_16653	Ca_Desi_Chr_6	16826996	DRR
DAD_SNP477	[A/C]	Ca_16653	Ca_Desi_Chr_6	16827011	DRR
DAD_SNP478	[G/T]	--	Ca_Desi_Chr_6	16939750	INTERGENIC
DAD_SNP479	[C/T]	Ca_16852	Ca_Desi_Chr_6	19288654	INTRON
DAD_SNP480	[G/A]	Ca_17248	Ca_Desi_Chr_6	23858611	DRR
DAD_SNP481	[C/T]	Ca_17248	Ca_Desi_Chr_6	23858718	DRR
DAD_SNP482	[C/T]	Ca_17248	Ca_Desi_Chr_6	23858724	DRR
DAD_SNP483	[C/A]	Ca_17255	Ca_Desi_Chr_6	23947676	DRR
DAD_SNP484	[C/T]	Ca_17366	Ca_Desi_Chr_6	25357840	INTRON
DAD_SNP485	[C/T]	Ca_17370	Ca_Desi_Chr_6	25407317	INTRON
DAD_SNP486	[C/T]	Ca_17370	Ca_Desi_Chr_6	25407328	INTRON
DAD_SNP487	[T/C]	Ca_17370	Ca_Desi_Chr_6	25407394	INTRON
DAD_SNP488	[C/T]	Ca_17448	Ca_Desi_Chr_6	26863178	CDS (Synonymous)
DAD_SNP489	[C/G]	Ca_17742	Ca_Desi_Chr_6	32722745	CDS (Synonymous)
DAD_SNP490	[C/T]	Ca_17793	Ca_Desi_Chr_6	33667098	CDS (Synonymous)
DAD_SNP491	[T/C]	Ca_17793	Ca_Desi_Chr_6	33667124	CDS (Synonymous)
DAD_SNP492	[G/A]	Ca_17887	Ca_Desi_Chr_6	35791158	DRR
DAD_SNP493	[A/T]	--	Ca_Desi_Chr_6	38477318	INTERGENIC
DAD_SNP494	[G/A]	--	Ca_Desi_Chr_6	39811116	INTERGENIC
DAD_SNP495	[C/T]	Ca_18240	Ca_Desi_Chr_6	42999386	INTRON
DAD_SNP496	[C/T]	--	Ca_Desi_Chr_6	48647057	INTERGENIC
DAD_SNP497	[A/G]	Ca_18581	Ca_Desi_Chr_6	49096275	CDS (Synonymous)
DAD_SNP498	[T/C]	Ca_18581	Ca_Desi_Chr_6	49099323	CDS (Synonymous)
DAD_SNP499	[C/A]	Ca_18606	Ca_Desi_Chr_6	49353378	CDS (Synonymous)
DAD_SNP500	[A/T]	--	Ca_Desi_Chr_6	50237470	INTERGENIC
DAD_SNP501	[T/C]	--	Ca_Desi_Chr_6	50237477	INTERGENIC
DAD_SNP502	[C/T]	--	Ca_Desi_Chr_6	50237514	INTERGENIC
DAD_SNP503	[T/C]	--	Ca_Desi_Chr_6	50237521	INTERGENIC
DAD_SNP504	[A/T]	--	Ca_Desi_Chr_6	50237609	INTERGENIC
DAD_SNP505	[T/A]	Ca_18654	Ca_Desi_Chr_6	50240831	CDS (Non-synonymous)
DAD_SNP506	[G/C]	--	Ca_Desi_Chr_6	50817846	INTERGENIC
DAD_SNP507	[G/A]	Ca_18700	Ca_Desi_Chr_6	50864939	INTRON
DAD_SNP508	[A/T]	Ca_18724	Ca_Desi_Chr_6	51038916	DRR
DAD_SNP509	[C/T]	Ca_18724	Ca_Desi_Chr_6	51038936	DRR
DAD_SNP510	[A/G]	Ca_18724	Ca_Desi_Chr_6	51038945	DRR
DAD_SNP511	[G/A]	Ca_18729	Ca_Desi_Chr_6	51086481	CDS (Non-synonymous)
DAD_SNP512	[A/T]	Ca_18765	Ca_Desi_Chr_6	51462417	INTRON
DAD_SNP513	[G/A]	Ca_18809	Ca_Desi_Chr_6	51982868	CDS (Synonymous)
DAD_SNP514	[C/G]	Ca_18831	Ca_Desi_Chr_6	52329312	CDS (Synonymous)
DAD_SNP515	[T/C]	--	Ca_Desi_Chr_6	52368621	INTERGENIC
DAD_SNP516	[A/C]	--	Ca_Desi_Chr_6	52368645	INTERGENIC
DAD_SNP517	[G/C]	Ca_18935	Ca_Desi_Chr_6	53810516	DRR
DAD_SNP518	[G/A]	Ca_19061	Ca_Desi_Chr_7	1021578	DRR
DAD_SNP519	[G/C]	Ca_19061	Ca_Desi_Chr_7	1022258	DRR
DAD_SNP520	[G/A]	Ca_19072	Ca_Desi_Chr_7	1101149	DRR
DAD_SNP521	[A/G]	Ca_19072	Ca_Desi_Chr_7	1101150	DRR
DAD_SNP522	[G/C]	Ca_19072	Ca_Desi_Chr_7	1103940	CDS (Non-synonymous)
DAD_SNP523	[C/G]	Ca_19080	Ca_Desi_Chr_7	1173747	INTRON
DAD_SNP524	[C/T]	Ca_19155	Ca_Desi_Chr_7	2282369	INTRON
DAD_SNP525	[T/G]	Ca_19155	Ca_Desi_Chr_7	2282391	INTRON
DAD_SNP526	[C/A]	Ca_19159	Ca_Desi_Chr_7	2320730	CDS (Synonymous)
DAD_SNP527	[G/A]	Ca_19164	Ca_Desi_Chr_7	2364063	URR
DAD_SNP528	[T/G]	Ca_19179	Ca_Desi_Chr_7	2685767	CDS (Synonymous)
DAD_SNP529	[G/T]	Ca_19185	Ca_Desi_Chr_7	2739241	CDS (Non-synonymous)
DAD_SNP530	[T/G]	Ca_19199	Ca_Desi_Chr_7	3052675	INTRON
DAD_SNP531	[A/T]	Ca_19199	Ca_Desi_Chr_7	3052682	INTRON
DAD_SNP532	[G/C]	Ca_19290	Ca_Desi_Chr_7	4501736	DRR
DAD_SNP533	[T/C]	Ca_19300	Ca_Desi_Chr_7	4612116	CDS (Synonymous)
DAD_SNP534	[C/T]	Ca_19345	Ca_Desi_Chr_7	5320476	INTRON
DAD_SNP535	[C/T]	Ca_19404	Ca_Desi_Chr_7	6312451	CDS (Synonymous)
DAD_SNP536	[A/G]	Ca_19404	Ca_Desi_Chr_7	6312484	CDS (Synonymous)
DAD_SNP537	[G/A]	Ca_19404	Ca_Desi_Chr_7	6316384	CDS (Synonymous)
DAD_SNP538	[C/A]	Ca_19416	Ca_Desi_Chr_7	6496052	INTRON
DAD_SNP539	[C/T]	Ca_19524	Ca_Desi_Chr_7	7866464	CDS (Synonymous)
DAD_SNP540	[A/G]	Ca_19655	Ca_Desi_Chr_7	10282399	INTRON
DAD_SNP541	[C/T]	--	Ca_Desi_Chr_7	10503536	INTERGENIC
DAD_SNP542	[G/A]	--	Ca_Desi_Chr_7	10510335	INTERGENIC
DAD_SNP543	[T/C]	Ca_19691	Ca_Desi_Chr_7	11185996	CDS (Synonymous)
DAD_SNP544	[G/T]	Ca_19699	Ca_Desi_Chr_7	11333092	CDS (Synonymous)
DAD_SNP545	[G/A]	Ca_19837	Ca_Desi_Chr_7	14571783	INTRON
DAD_SNP546	[T/C]	--	Ca_Desi_Chr_7	15388269	INTERGENIC
DAD_SNP547	[C/A]	Ca_19879	Ca_Desi_Chr_7	15422373	DRR
DAD_SNP548	[G/A]	--	Ca_Desi_Chr_7	17466638	INTERGENIC
DAD_SNP549	[C/T]	--	Ca_Desi_Chr_7	17466639	INTERGENIC
DAD_SNP550	[G/A]	--	Ca_Desi_Chr_7	24035480	INTERGENIC
DAD_SNP551	[A/G]	--	Ca_Desi_Chr_7	24035496	INTERGENIC
DAD_SNP552	[T/A]	--	Ca_Desi_Chr_7	24825034	INTERGENIC
DAD_SNP553	[A/C]	Ca_20394	Ca_Desi_Chr_7	24911538	DRR
DAD_SNP554	[A/T]	--	Ca_Desi_Chr_7	25526821	INTERGENIC
DAD_SNP555	[C/T]	--	Ca_Desi_Chr_7	26397306	INTERGENIC
DAD_SNP556	[A/T]	Ca_20540	Ca_Desi_Chr_7	27314623	DRR
DAD_SNP557	[G/T]	Ca_20540	Ca_Desi_Chr_7	27314624	DRR
DAD_SNP558	[A/G]	Ca_20540	Ca_Desi_Chr_7	27314670	DRR
DAD_SNP559	[A/G]	Ca_20541	Ca_Desi_Chr_7	27327551	CDS (Synonymous)
DAD_SNP560	[G/A]	Ca_20541	Ca_Desi_Chr_7	27327573	CDS (Synonymous)
DAD_SNP561	[C/T]	Ca_20590	Ca_Desi_Chr_7	28006530	CDS (Synonymous)
DAD_SNP562	[T/C]	Ca_20616	Ca_Desi_Chr_7	28344103	INTRON
DAD_SNP563	[A/G]	--	Ca_Desi_Chr_7	30085012	INTERGENIC
DAD_SNP564	[T/G]	Ca_20776	Ca_Desi_Chr_7	30615886	DRR
DAD_SNP565	[G/A]	Ca_20941	Ca_Desi_Chr_7	32450356	CDS (Synonymous)
DAD_SNP566	[C/T]	Ca_20951	Ca_Desi_Chr_7	32507631	CDS (Non-synonymous)
DAD_SNP567	[C/T]	--	Ca_Desi_Chr_7	33857933	INTERGENIC
DAD_SNP568	[G/A]	--	Ca_Desi_Chr_7	35422143	INTERGENIC
DAD_SNP569	[T/C]	Ca_21253	Ca_Desi_Chr_7	35929680	CDS (Non-synonymous)
DAD_SNP570	[G/A]	Ca_21597	Ca_Desi_Chr_7	39561953	CDS (Synonymous)
DAD_SNP571	[C/T]	Ca_21654	Ca_Desi_Chr_7	40072316	DRR
DAD_SNP572	[G/A]	Ca_21721	Ca_Desi_Chr_7	40808909	INTRON
DAD_SNP573	[G/C]	Ca_21723	Ca_Desi_Chr_7	40846059	CDS (Synonymous)
DAD_SNP574	[A/C]	--	Ca_Desi_Chr_7	42169378	INTERGENIC
DAD_SNP575	[A/C]	--	Ca_Desi_Chr_7	42169380	INTERGENIC
DAD_SNP576	[A/G]	--	Ca_Desi_Chr_7	42169384	INTERGENIC
DAD_SNP577	[C/G]	Ca_21864	Ca_Desi_Chr_7	42170111	CDS (Synonymous)
DAD_SNP578	[A/T]	Ca_21866	Ca_Desi_Chr_7	42192196	INTRON
DAD_SNP579	[G/A]	--	Ca_Desi_Chr_7	42347522	INTERGENIC
DAD_SNP580	[G/A]	Ca_21935	Ca_Desi_Chr_7	42845017	DRR
DAD_SNP581	[G/A]	Ca_21938	Ca_Desi_Chr_7	42879661	INTRON
DAD_SNP582	[C/T]	Ca_21938	Ca_Desi_Chr_7	42883120	DRR
DAD_SNP583	[C/G]	--	Ca_Desi_Chr_7	43536774	INTERGENIC
DAD_SNP584	[T/C]	--	Ca_Desi_Chr_7	43536777	INTERGENIC
DAD_SNP585	[T/C]	Ca_22008	Ca_Desi_Chr_7	43540170	INTRON
DAD_SNP586	[A/G]	Ca_22015	Ca_Desi_Chr_7	43617812	INTRON
DAD_SNP587	[T/C]	Ca_22015	Ca_Desi_Chr_7	43617821	INTRON
DAD_SNP588	[C/G]	Ca_22015	Ca_Desi_Chr_7	43617843	CDS (Non-synonymous)
DAD_SNP589	[A/T]	Ca_22019	Ca_Desi_Chr_7	43643955	CDS (Non-synonymous)
DAD_SNP590	[G/T]	Ca_22119	Ca_Desi_Chr_7	44642083	DRR
DAD_SNP591	[G/A]	--	Ca_Desi_Chr_7	44646547	INTERGENIC
DAD_SNP592	[G/T]	--	Ca_Desi_Chr_7	44655530	INTERGENIC
DAD_SNP593	[T/C]	--	Ca_Desi_Chr_7	44655784	INTERGENIC
DAD_SNP594	[A/T]	--	Ca_Desi_Chr_7	44941905	INTERGENIC
DAD_SNP595	[C/G]	Ca_22162	Ca_Desi_Chr_8	21450	DRR
DAD_SNP596	[A/G]	Ca_22176	Ca_Desi_Chr_8	337799	CDS (Synonymous)
DAD_SNP597	[C/T]	Ca_22176	Ca_Desi_Chr_8	337800	CDS (Synonymous)
DAD_SNP598	[T/A]	Ca_22188	Ca_Desi_Chr_8	531135	INTRON
DAD_SNP599	[T/A]	Ca_22271	Ca_Desi_Chr_8	1083880	DRR
DAD_SNP600	[C/G]	Ca_22298	Ca_Desi_Chr_8	1433753	CDS (Non-synonymous)
DAD_SNP601	[G/A]	Ca_22306	Ca_Desi_Chr_8	1518484	DRR
DAD_SNP602	[A/G]	Ca_22307	Ca_Desi_Chr_8	1525590	CDS (Non-synonymous)
DAD_SNP603	[A/C]	Ca_22321	Ca_Desi_Chr_8	1683247	DRR
DAD_SNP604	[T/C]	Ca_22498	Ca_Desi_Chr_8	4385393	INTRON
DAD_SNP605	[C/T]	Ca_22557	Ca_Desi_Chr_8	4961561	CDS (Synonymous)
DAD_SNP606	[A/G]	Ca_22773	Ca_Desi_Chr_8	6984350	CDS (Non-synonymous)
DAD_SNP607	[C/T]	Ca_22795	Ca_Desi_Chr_8	7172479	INTRON
DAD_SNP608	[G/C]	Ca_22890	Ca_Desi_Chr_8	8145459	CDS (Synonymous)
DAD_SNP609	[A/G]	Ca_22892	Ca_Desi_Chr_8	8175288	CDS (Synonymous)
DAD_SNP610	[G/A]	Ca_23091	Ca_Desi_Chr_8	11277186	CDS (Synonymous)
DAD_SNP611	[T/C]	Ca_23137	Ca_Desi_Chr_8	11724247	CDS (Non-synonymous)
DAD_SNP612	[A/G]	Ca_23197	Ca_Desi_Chr_8	12879270	CDS (Synonymous)
DAD_SNP613	[G/C]	Ca_23244	Ca_Desi_Chr_8	13504269	DRR
DAD_SNP614	[T/G]	--	Ca_Desi_Chr_8	13532647	INTERGENIC
DAD_SNP615	[G/A]	Ca_23356	Ca_Desi_Chr_8	14508234	INTRON
DAD_SNP616	[G/A]	--	Ca_Desi_Chr_8	15270292	INTERGENIC
DAD_SNP617	[G/A]	Ca_23592	Ca_Desi_Chr_8	17305796	DRR
DAD_SNP618	[C/T]	Ca_23593	Ca_Desi_Chr_8	17316273	CDS (Synonymous)
DAD_SNP619	[C/A]	Ca_23596	Ca_Desi_Chr_8	17354052	INTRON
