# Supplementary material for: Genome-wide generation and genotyping of informative SNPs to scan molecular signatures for seed yield in chickpea
Source: Sci Rep. 2018 Sep 5;8:13240. doi: 10.1038/s41598-018-29926-1 (PMC6125345; doi:10.1038/s41598-018-29926-1)
Supplement: Supplementary file 2 — Table S2 [file 41598_2018_29926_MOESM2_ESM.xlsx]

## Sheet: Table S2
Table S2. Structural annotation of 531 kabuli accessions (53)-derived (KAD) SNPs in chickpea
SNP IDs	SNPs	Gene accession IDs	Chromosomes	Physical positions (bp)	Structural annotation
KAD_SNP1	[A/T]	Ca_00017	Ca_Desi_Chr_1	230358	INTRON
KAD_SNP2	[T/C]	Ca_00052	Ca_Desi_Chr_1	799879	INTRON
KAD_SNP3	[A/G]	--	Ca_Desi_Chr_1	1187336	INTERGENIC
KAD_SNP4	[G/T]	Ca_00126	Ca_Desi_Chr_1	1564405	CDS (Synonymous)
KAD_SNP5	[A/C]	Ca_00338	Ca_Desi_Chr_1	3462003	INTRON
KAD_SNP6	[T/C]	Ca_00339	Ca_Desi_Chr_1	3473190	CDS (Synonymous)
KAD_SNP7	[A/G]	--	Ca_Desi_Chr_1	3923732	INTERGENIC
KAD_SNP8	[C/G]	--	Ca_Desi_Chr_1	4210820	INTERGENIC
KAD_SNP9	[A/G]	--	Ca_Desi_Chr_1	5858788	INTERGENIC
KAD_SNP10	[T/C]	--	Ca_Desi_Chr_1	6436343	INTERGENIC
KAD_SNP11	[G/T]	Ca_00627	Ca_Desi_Chr_1	6800039	INTRON
KAD_SNP12	[A/T]	Ca_00627	Ca_Desi_Chr_1	6800040	INTRON
KAD_SNP13	[G/T]	Ca_00631	Ca_Desi_Chr_1	6822949	CDS (Synonymous)
KAD_SNP14	[T/C]	Ca_00631	Ca_Desi_Chr_1	6824151	CDS (Synonymous)
KAD_SNP15	[A/G]	Ca_00631	Ca_Desi_Chr_1	6824153	CDS (Synonymous)
KAD_SNP16	[T/C]	Ca_00631	Ca_Desi_Chr_1	6824162	CDS (Synonymous)
KAD_SNP17	[C/T]	Ca_00631	Ca_Desi_Chr_1	6826878	CDS (Synonymous)
KAD_SNP18	[G/A]	Ca_00631	Ca_Desi_Chr_1	6826986	CDS (Synonymous)
KAD_SNP19	[G/A]	Ca_00663	Ca_Desi_Chr_1	7226629	INTRON
KAD_SNP20	[G/C]	Ca_00677	Ca_Desi_Chr_1	7406703	CDS (Synonymous)
KAD_SNP21	[G/A]	--	Ca_Desi_Chr_1	8847191	INTERGENIC
KAD_SNP22	[G/A]	--	Ca_Desi_Chr_1	8847682	INTERGENIC
KAD_SNP23	[C/T]	--	Ca_Desi_Chr_1	8847686	INTERGENIC
KAD_SNP24	[G/A]	--	Ca_Desi_Chr_1	8847687	INTERGENIC
KAD_SNP25	[C/A]	Ca_00938	Ca_Desi_Chr_1	10761209	CDS (Non-synonymous)
KAD_SNP26	[T/G]	Ca_00982	Ca_Desi_Chr_1	11501759	CDS (Non-synonymous)
KAD_SNP27	[G/A]	--	Ca_Desi_Chr_1	13270277	INTERGENIC
KAD_SNP28	[G/A]	--	Ca_Desi_Chr_1	14648077	INTERGENIC
KAD_SNP29	[T/A]	--	Ca_Desi_Chr_1	14648083	INTERGENIC
KAD_SNP30	[T/A]	--	Ca_Desi_Chr_1	15582344	INTERGENIC
KAD_SNP31	[T/A]	--	Ca_Desi_Chr_1	15582347	INTERGENIC
KAD_SNP32	[G/T]	--	Ca_Desi_Chr_1	16265674	INTERGENIC
KAD_SNP33	[G/A]	Ca_01270	Ca_Desi_Chr_1	17262877	INTRON
KAD_SNP34	[G/C]	--	Ca_Desi_Chr_1	18898367	INTERGENIC
KAD_SNP35	[C/G]	--	Ca_Desi_Chr_1	18898393	INTERGENIC
KAD_SNP36	[A/G]	--	Ca_Desi_Chr_1	18898482	INTERGENIC
KAD_SNP37	[C/A]	--	Ca_Desi_Chr_1	18898485	INTERGENIC
KAD_SNP38	[G/A]	Ca_01348	Ca_Desi_Chr_1	18996048	INTRON
KAD_SNP39	[G/A]	Ca_01348	Ca_Desi_Chr_1	18996068	CDS (Synonymous)
KAD_SNP40	[T/A]	Ca_01348	Ca_Desi_Chr_1	18996069	CDS (Synonymous)
KAD_SNP41	[G/T]	Ca_01348	Ca_Desi_Chr_1	18996157	Large-effect
KAD_SNP42	[C/T]	Ca_01349	Ca_Desi_Chr_1	18996802	INTRON
KAD_SNP43	[G/A]	Ca_01349	Ca_Desi_Chr_1	18996846	INTRON
KAD_SNP44	[T/A]	--	Ca_Desi_Chr_1	20481355	INTERGENIC
KAD_SNP45	[C/T]	Ca_01444	Ca_Desi_Chr_1	21007926	INTRON
KAD_SNP46	[G/C]	Ca_01593	Ca_Desi_Chr_1	24464785	INTRON
KAD_SNP47	[A/G]	Ca_01613	Ca_Desi_Chr_1	24838360	CDS (Synonymous)
KAD_SNP48	[G/A]	Ca_01653	Ca_Desi_Chr_1	25584206	INTRON
KAD_SNP49	[A/G]	--	Ca_Desi_Chr_1	26421301	INTERGENIC
KAD_SNP50	[C/T]	--	Ca_Desi_Chr_1	26421302	INTERGENIC
KAD_SNP51	[G/C]	Ca_01888	Ca_Desi_Chr_1	29442376	CDS (Non-synonymous)
KAD_SNP52	[C/T]	Ca_01902	Ca_Desi_Chr_1	29649191	INTRON
KAD_SNP53	[G/A]	Ca_01949	Ca_Desi_Chr_1	30284273	INTRON
KAD_SNP54	[T/C]	Ca_01949	Ca_Desi_Chr_1	30285027	CDS (Synonymous)
KAD_SNP55	[C/T]	--	Ca_Desi_Chr_1	30310231	INTERGENIC
KAD_SNP56	[G/C]	Ca_01999	Ca_Desi_Chr_1	30942802	CDS (Synonymous)
KAD_SNP57	[C/T]	Ca_02116	Ca_Desi_Chr_1	32434343	INTRON
KAD_SNP58	[G/C]	Ca_02116	Ca_Desi_Chr_1	32434370	INTRON
KAD_SNP59	[C/T]	Ca_02119	Ca_Desi_Chr_1	32452598	DRR
KAD_SNP60	[G/A]	Ca_02156	Ca_Desi_Chr_1	32924483	INTRON
KAD_SNP61	[C/G]	Ca_02167	Ca_Desi_Chr_1	33038368	INTRON
KAD_SNP62	[A/T]	Ca_02167	Ca_Desi_Chr_1	33038427	INTRON
KAD_SNP63	[A/G]	Ca_02168	Ca_Desi_Chr_1	33043165	INTRON
KAD_SNP64	[T/G]	Ca_02168	Ca_Desi_Chr_1	33043233	CDS (Synonymous)
KAD_SNP65	[A/G]	Ca_02168	Ca_Desi_Chr_1	33043281	CDS (Synonymous)
KAD_SNP66	[T/C]	Ca_02170	Ca_Desi_Chr_1	33057870	DRR
KAD_SNP67	[C/A]	Ca_02171	Ca_Desi_Chr_1	33076269	INTRON
KAD_SNP68	[G/A]	--	Ca_Desi_Chr_1	33256282	INTERGENIC
KAD_SNP69	[A/G]	Ca_02383	Ca_Desi_Chr_1	35327708	DRR
KAD_SNP70	[T/C]	--	Ca_Desi_Chr_1	35590217	INTERGENIC
KAD_SNP71	[G/A]	--	Ca_Desi_Chr_1	35590238	INTERGENIC
KAD_SNP72	[C/A]	Ca_02663	Ca_Desi_Chr_1	37735245	CDS (Non-synonymous)
KAD_SNP73	[T/G]	--	Ca_Desi_Chr_1	38256174	INTERGENIC
KAD_SNP74	[G/T]	Ca_02724	Ca_Desi_Chr_1	38409310	CDS (Synonymous)
KAD_SNP75	[T/A]	Ca_02737	Ca_Desi_Chr_1	38563993	INTRON
KAD_SNP76	[T/C]	Ca_02737	Ca_Desi_Chr_1	38564038	CDS (Synonymous)
KAD_SNP77	[G/A]	Ca_02737	Ca_Desi_Chr_1	38564461	INTRON
KAD_SNP78	[T/A]	Ca_02737	Ca_Desi_Chr_1	38564469	INTRON
KAD_SNP79	[G/A]	Ca_02737	Ca_Desi_Chr_1	38564525	INTRON
KAD_SNP80	[C/A]	Ca_02923	Ca_Desi_Chr_2	733624	INTRON
KAD_SNP81	[C/A]	Ca_02923	Ca_Desi_Chr_2	733683	INTRON
KAD_SNP82	[C/T]	Ca_02925	Ca_Desi_Chr_2	765882	INTRON
KAD_SNP83	[T/G]	Ca_02925	Ca_Desi_Chr_2	765883	INTRON
KAD_SNP84	[C/T]	Ca_02929	Ca_Desi_Chr_2	813151	CDS (Non-synonymous)
KAD_SNP85	[A/G]	Ca_03044	Ca_Desi_Chr_2	2285962	DRR
KAD_SNP86	[G/A]	Ca_03044	Ca_Desi_Chr_2	2285980	CDS (Synonymous)
KAD_SNP87	[G/A]	Ca_03097	Ca_Desi_Chr_2	2730020	CDS (Non-synonymous)
KAD_SNP88	[T/C]	Ca_03133	Ca_Desi_Chr_2	2989447	DRR
KAD_SNP89	[T/C]	Ca_03135	Ca_Desi_Chr_2	3001582	CDS (Synonymous)
KAD_SNP90	[T/C]	Ca_03135	Ca_Desi_Chr_2	3001822	DRR
KAD_SNP91	[A/G]	Ca_03142	Ca_Desi_Chr_2	3081515	INTRON
KAD_SNP92	[G/C]	Ca_03153	Ca_Desi_Chr_2	3153586	DRR
KAD_SNP93	[G/A]	Ca_03153	Ca_Desi_Chr_2	3158619	INTRON
KAD_SNP94	[A/G]	Ca_03153	Ca_Desi_Chr_2	3158634	INTRON
KAD_SNP95	[A/G]	Ca_03160	Ca_Desi_Chr_2	3229988	INTRON
KAD_SNP96	[C/T]	Ca_03177	Ca_Desi_Chr_2	3406492	DRR
KAD_SNP97	[G/A]	Ca_03180	Ca_Desi_Chr_2	3413832	INTRON
KAD_SNP98	[T/G]	Ca_03180	Ca_Desi_Chr_2	3418267	CDS (Synonymous)
KAD_SNP99	[T/C]	Ca_03183	Ca_Desi_Chr_2	3437724	CDS (Synonymous)
KAD_SNP100	[T/C]	Ca_03183	Ca_Desi_Chr_2	3442527	DRR
KAD_SNP101	[T/C]	Ca_03185	Ca_Desi_Chr_2	3460854	DRR
KAD_SNP102	[T/C]	Ca_03228	Ca_Desi_Chr_2	3836655	CDS (Synonymous)
KAD_SNP103	[G/T]	--	Ca_Desi_Chr_2	5498748	INTERGENIC
KAD_SNP104	[A/G]	Ca_03379	Ca_Desi_Chr_2	5831624	CDS (Non-synonymous)
KAD_SNP105	[A/T]	Ca_03383	Ca_Desi_Chr_2	5882661	DRR
KAD_SNP106	[T/C]	Ca_03384	Ca_Desi_Chr_2	5892888	DRR
KAD_SNP107	[C/G]	Ca_03384	Ca_Desi_Chr_2	5893006	DRR
KAD_SNP108	[A/T]	Ca_03385	Ca_Desi_Chr_2	5901802	DRR
KAD_SNP109	[A/C]	Ca_03385	Ca_Desi_Chr_2	5901811	DRR
KAD_SNP110	[A/G]	Ca_03385	Ca_Desi_Chr_2	5901850	DRR
KAD_SNP111	[G/A]	Ca_03385	Ca_Desi_Chr_2	5901853	DRR
KAD_SNP112	[G/A]	Ca_03385	Ca_Desi_Chr_2	5901882	DRR
KAD_SNP113	[T/C]	Ca_03385	Ca_Desi_Chr_2	5901901	DRR
KAD_SNP114	[C/T]	Ca_03408	Ca_Desi_Chr_2	6282000	INTRON
KAD_SNP115	[T/A]	--	Ca_Desi_Chr_2	6314936	INTERGENIC
KAD_SNP116	[G/A]	Ca_03443	Ca_Desi_Chr_2	6779831	INTRON
KAD_SNP117	[T/C]	Ca_03443	Ca_Desi_Chr_2	6779862	INTRON
KAD_SNP118	[G/A]	Ca_03555	Ca_Desi_Chr_2	8185828	CDS (Synonymous)
KAD_SNP119	[G/A]	Ca_03555	Ca_Desi_Chr_2	8185921	INTRON
KAD_SNP120	[C/T]	Ca_03555	Ca_Desi_Chr_2	8185937	INTRON
KAD_SNP121	[T/A]	Ca_03555	Ca_Desi_Chr_2	8185979	INTRON
KAD_SNP122	[C/T]	Ca_03555	Ca_Desi_Chr_2	8185991	CDS (Synonymous)
KAD_SNP123	[G/A]	--	Ca_Desi_Chr_2	9885752	INTERGENIC
KAD_SNP124	[T/C]	--	Ca_Desi_Chr_2	9885771	INTERGENIC
KAD_SNP125	[G/C]	--	Ca_Desi_Chr_2	9885779	INTERGENIC
KAD_SNP126	[T/C]	Ca_03691	Ca_Desi_Chr_2	10142007	CDS (Synonymous)
KAD_SNP127	[G/A]	Ca_03691	Ca_Desi_Chr_2	10142008	CDS (Non-synonymous)
KAD_SNP128	[A/C]	Ca_03691	Ca_Desi_Chr_2	10142011	CDS (Non-synonymous)
KAD_SNP129	[A/G]	Ca_03691	Ca_Desi_Chr_2	10142017	CDS (Non-synonymous)
KAD_SNP130	[G/A]	Ca_03691	Ca_Desi_Chr_2	10142018	CDS (Synonymous)
KAD_SNP131	[G/A]	Ca_03691	Ca_Desi_Chr_2	10142027	CDS (Non-synonymous)
KAD_SNP132	[C/A]	--	Ca_Desi_Chr_2	11196986	INTERGENIC
KAD_SNP133	[G/A]	Ca_03935	Ca_Desi_Chr_2	14097659	INTRON
KAD_SNP134	[A/G]	--	Ca_Desi_Chr_2	16592886	INTERGENIC
KAD_SNP135	[G/A]	Ca_04053	Ca_Desi_Chr_2	16592918	CDS (Synonymous)
KAD_SNP136	[A/G]	--	Ca_Desi_Chr_2	17629707	INTERGENIC
KAD_SNP137	[C/T]	--	Ca_Desi_Chr_2	17629794	INTERGENIC
KAD_SNP138	[G/A]	Ca_04856	Ca_Desi_Chr_2	30603876	INTRON
KAD_SNP139	[C/T]	--	Ca_Desi_Chr_2	31287895	INTERGENIC
KAD_SNP140	[G/A]	Ca_04972	Ca_Desi_Chr_2	31821808	CDS (Synonymous)
KAD_SNP141	[G/T]	Ca_05026	Ca_Desi_Chr_2	32724076	CDS (Synonymous)
KAD_SNP142	[G/A]	Ca_05029	Ca_Desi_Chr_2	32808956	CDS (Synonymous)
KAD_SNP143	[A/G]	--	Ca_Desi_Chr_2	33232165	INTERGENIC
KAD_SNP144	[C/A]	Ca_05131	Ca_Desi_Chr_3	1107617	INTRON
KAD_SNP145	[G/T]	Ca_05131	Ca_Desi_Chr_3	1107638	INTRON
KAD_SNP146	[C/G]	--	Ca_Desi_Chr_3	1112996	INTERGENIC
KAD_SNP147	[A/G]	--	Ca_Desi_Chr_3	1113006	INTERGENIC
KAD_SNP148	[A/G]	Ca_05215	Ca_Desi_Chr_3	2634611	CDS (Non-synonymous)
KAD_SNP149	[G/A]	Ca_05400	Ca_Desi_Chr_3	5848239	CDS (Non-synonymous)
KAD_SNP150	[C/T]	Ca_05401	Ca_Desi_Chr_3	5862667	STOP_GAINED
KAD_SNP151	[G/T]	Ca_05406	Ca_Desi_Chr_3	5895714	CDS (Synonymous)
KAD_SNP152	[G/A]	Ca_05416	Ca_Desi_Chr_3	5949266	CDS (Synonymous)
KAD_SNP153	[T/C]	--	Ca_Desi_Chr_3	6000013	INTERGENIC
KAD_SNP154	[C/T]	--	Ca_Desi_Chr_3	6000021	INTERGENIC
KAD_SNP155	[G/C]	--	Ca_Desi_Chr_3	6000033	INTERGENIC
KAD_SNP156	[C/T]	--	Ca_Desi_Chr_3	7901135	INTERGENIC
KAD_SNP157	[A/C]	Ca_05565	Ca_Desi_Chr_3	8656523	DRR
KAD_SNP158	[A/G]	--	Ca_Desi_Chr_3	9986264	INTERGENIC
KAD_SNP159	[A/G]	--	Ca_Desi_Chr_3	9986294	INTERGENIC
KAD_SNP160	[C/T]	--	Ca_Desi_Chr_3	9986295	INTERGENIC
KAD_SNP161	[C/T]	--	Ca_Desi_Chr_3	9986307	INTERGENIC
KAD_SNP162	[G/A]	--	Ca_Desi_Chr_3	9986311	INTERGENIC
KAD_SNP163	[C/A]	Ca_05679	Ca_Desi_Chr_3	11242062	CDS (Synonymous)
KAD_SNP164	[G/T]	Ca_05698	Ca_Desi_Chr_3	11689279	DRR
KAD_SNP165	[G/A]	Ca_05698	Ca_Desi_Chr_3	11689280	DRR
KAD_SNP166	[C/T]	Ca_05698	Ca_Desi_Chr_3	11689325	DRR
KAD_SNP167	[G/C]	Ca_05721	Ca_Desi_Chr_3	12179555	INTRON
KAD_SNP168	[C/T]	Ca_05800	Ca_Desi_Chr_3	13612324	DRR
KAD_SNP169	[G/C]	--	Ca_Desi_Chr_3	13738851	INTERGENIC
KAD_SNP170	[G/A]	Ca_05927	Ca_Desi_Chr_3	16108747	INTRON
KAD_SNP171	[T/C]	--	Ca_Desi_Chr_3	16854692	INTERGENIC
KAD_SNP172	[C/T]	Ca_06025	Ca_Desi_Chr_3	18077530	CDS (Synonymous)
KAD_SNP173	[T/C]	Ca_06191	Ca_Desi_Chr_3	21786338	DRR
KAD_SNP174	[G/A]	Ca_06250	Ca_Desi_Chr_3	22718591	INTRON
KAD_SNP175	[T/A]	Ca_06326	Ca_Desi_Chr_3	24042167	CDS (Synonymous)
KAD_SNP176	[C/A]	Ca_06326	Ca_Desi_Chr_3	24042170	CDS (Synonymous)
KAD_SNP177	[T/C]	Ca_06326	Ca_Desi_Chr_3	24042173	CDS (Synonymous)
KAD_SNP178	[G/A]	--	Ca_Desi_Chr_3	25396854	INTERGENIC
KAD_SNP179	[G/A]	--	Ca_Desi_Chr_3	26268417	INTERGENIC
KAD_SNP180	[G/A]	Ca_06690	Ca_Desi_Chr_3	28966966	CDS (Synonymous)
KAD_SNP181	[G/A]	--	Ca_Desi_Chr_3	32243564	INTERGENIC
KAD_SNP182	[G/A]	--	Ca_Desi_Chr_3	33034813	INTERGENIC
KAD_SNP183	[G/T]	Ca_07039	Ca_Desi_Chr_3	33066259	DRR
KAD_SNP184	[G/T]	Ca_07053	Ca_Desi_Chr_3	33209811	INTRON
KAD_SNP185	[A/G]	Ca_07053	Ca_Desi_Chr_3	33213264	INTRON
KAD_SNP186	[G/A]	Ca_07053	Ca_Desi_Chr_3	33213303	INTRON
KAD_SNP187	[A/G]	Ca_07060	Ca_Desi_Chr_3	33252426	CDS (Synonymous)
KAD_SNP188	[G/A]	Ca_07060	Ca_Desi_Chr_3	33255448	INTRON
KAD_SNP189	[C/T]	--	Ca_Desi_Chr_3	33631943	INTERGENIC
KAD_SNP190	[A/T]	Ca_07122	Ca_Desi_Chr_3	33847655	CDS (Synonymous)
KAD_SNP191	[C/T]	--	Ca_Desi_Chr_3	34647021	INTERGENIC
KAD_SNP192	[C/G]	--	Ca_Desi_Chr_3	34647061	INTERGENIC
KAD_SNP193	[C/A]	--	Ca_Desi_Chr_3	34647092	INTERGENIC
KAD_SNP194	[G/A]	Ca_07234	Ca_Desi_Chr_3	34904395	CDS (Synonymous)
KAD_SNP195	[C/T]	Ca_07308	Ca_Desi_Chr_3	35543341	CDS (Synonymous)
KAD_SNP196	[A/G]	Ca_07341	Ca_Desi_Chr_3	35916630	DRR
KAD_SNP197	[G/A]	Ca_07342	Ca_Desi_Chr_3	35929901	INTRON
KAD_SNP198	[G/A]	Ca_07342	Ca_Desi_Chr_3	35929902	INTRON
KAD_SNP199	[T/A]	Ca_07342	Ca_Desi_Chr_3	35929912	INTRON
KAD_SNP200	[A/G]	Ca_07347	Ca_Desi_Chr_3	35969418	CDS (Synonymous)
KAD_SNP201	[A/G]	Ca_07347	Ca_Desi_Chr_3	35969543	CDS (Synonymous)
KAD_SNP202	[C/T]	Ca_07349	Ca_Desi_Chr_3	35989008	CDS (Synonymous)
KAD_SNP203	[T/C]	Ca_07364	Ca_Desi_Chr_3	36173029	INTRON
KAD_SNP204	[G/C]	Ca_07385	Ca_Desi_Chr_3	36299589	INTRON
KAD_SNP205	[T/A]	Ca_07385	Ca_Desi_Chr_3	36299605	INTRON
KAD_SNP206	[A/G]	Ca_07408	Ca_Desi_Chr_3	36501498	INTRON
KAD_SNP207	[T/A]	Ca_07587	Ca_Desi_Chr_3	38115345	CDS (Synonymous)
KAD_SNP208	[G/A]	Ca_07620	Ca_Desi_Chr_3	38451306	INTRON
KAD_SNP209	[G/A]	Ca_07620	Ca_Desi_Chr_3	38451394	CDS (Non-synonymous)
KAD_SNP210	[T/C]	Ca_07620	Ca_Desi_Chr_3	38452060	INTRON
KAD_SNP211	[A/G]	Ca_07622	Ca_Desi_Chr_3	38467528	CDS (Synonymous)
KAD_SNP212	[C/A]	Ca_07734	Ca_Desi_Chr_3	39509275	INTRON
KAD_SNP213	[G/C]	Ca_07749	Ca_Desi_Chr_3	39665887	DRR
KAD_SNP214	[T/C]	Ca_07754	Ca_Desi_Chr_3	39713198	INTRON
KAD_SNP215	[C/T]	Ca_07755	Ca_Desi_Chr_3	39727327	INTRON
KAD_SNP216	[T/A]	Ca_07769	Ca_Desi_Chr_3	39823622	INTRON
KAD_SNP217	[C/T]	Ca_07772	Ca_Desi_Chr_3	39837598	INTRON
KAD_SNP218	[T/C]	Ca_07772	Ca_Desi_Chr_3	39842881	DRR
KAD_SNP219	[A/G]	Ca_07777	Ca_Desi_Chr_3	39887505	CDS (Synonymous)
KAD_SNP220	[G/A]	Ca_07943	Ca_Desi_Chr_3	41410475	DRR
KAD_SNP221	[C/T]	Ca_08037	Ca_Desi_Chr_4	94968	INTRON
KAD_SNP222	[A/T]	Ca_08066	Ca_Desi_Chr_4	488531	CDS (Synonymous)
KAD_SNP223	[G/A]	Ca_08066	Ca_Desi_Chr_4	488592	CDS (Synonymous)
KAD_SNP224	[T/C]	Ca_08066	Ca_Desi_Chr_4	488605	CDS (Non-synonymous)
KAD_SNP225	[T/C]	Ca_08066	Ca_Desi_Chr_4	488611	CDS (Synonymous)
KAD_SNP226	[A/G]	Ca_08090	Ca_Desi_Chr_4	1011492	CDS (Synonymous)
KAD_SNP227	[T/A]	Ca_08090	Ca_Desi_Chr_4	1011657	INTRON
KAD_SNP228	[T/C]	Ca_08090	Ca_Desi_Chr_4	1011793	CDS (Synonymous)
KAD_SNP229	[C/T]	Ca_08112	Ca_Desi_Chr_4	1354532	DRR
KAD_SNP230	[T/C]	Ca_08241	Ca_Desi_Chr_4	2857950	INTRON
KAD_SNP231	[G/A]	--	Ca_Desi_Chr_4	2957801	INTERGENIC
KAD_SNP232	[A/T]	--	Ca_Desi_Chr_4	2957825	INTERGENIC
KAD_SNP233	[A/G]	--	Ca_Desi_Chr_4	2957831	INTERGENIC
KAD_SNP234	[A/G]	--	Ca_Desi_Chr_4	4494641	INTERGENIC
KAD_SNP235	[C/T]	Ca_08516	Ca_Desi_Chr_4	6561298	INTRON
KAD_SNP236	[A/G]	Ca_08516	Ca_Desi_Chr_4	6561377	CDS (Synonymous)
KAD_SNP237	[G/C]	--	Ca_Desi_Chr_4	6701524	INTERGENIC
KAD_SNP238	[G/A]	Ca_08622	Ca_Desi_Chr_4	7686911	CDS (Synonymous)
KAD_SNP239	[A/T]	Ca_08622	Ca_Desi_Chr_4	7687107	INTRON
KAD_SNP240	[G/T]	Ca_08632	Ca_Desi_Chr_4	7797075	DRR
KAD_SNP241	[G/T]	--	Ca_Desi_Chr_4	7806322	INTERGENIC
KAD_SNP242	[A/G]	Ca_08666	Ca_Desi_Chr_4	8203223	INTRON
KAD_SNP243	[G/C]	Ca_08670	Ca_Desi_Chr_4	8233006	INTRON
KAD_SNP244	[G/A]	Ca_08679	Ca_Desi_Chr_4	8318211	INTRON
KAD_SNP245	[G/C]	Ca_08681	Ca_Desi_Chr_4	8333069	CDS (Synonymous)
KAD_SNP246	[G/A]	Ca_08688	Ca_Desi_Chr_4	8444120	CDS (Synonymous)
KAD_SNP247	[G/A]	Ca_08689	Ca_Desi_Chr_4	8444194	DRR
KAD_SNP248	[C/T]	Ca_08689	Ca_Desi_Chr_4	8444488	DRR
KAD_SNP249	[T/A]	Ca_08717	Ca_Desi_Chr_4	8757470	DRR
KAD_SNP250	[T/C]	Ca_08718	Ca_Desi_Chr_4	8762033	CDS (Non-synonymous)
KAD_SNP251	[G/C]	Ca_08719	Ca_Desi_Chr_4	8762415	DRR
KAD_SNP252	[A/T]	Ca_08732	Ca_Desi_Chr_4	8877775	CDS (Non-synonymous)
KAD_SNP253	[G/A]	Ca_08736	Ca_Desi_Chr_4	8912374	CDS (Synonymous)
KAD_SNP254	[T/A]	Ca_08736	Ca_Desi_Chr_4	8912685	INTRON
KAD_SNP255	[T/C]	Ca_08737	Ca_Desi_Chr_4	8921971	DRR
KAD_SNP256	[A/G]	Ca_08741	Ca_Desi_Chr_4	8961518	CDS (Synonymous)
KAD_SNP257	[C/T]	Ca_08741	Ca_Desi_Chr_4	8961521	CDS (Synonymous)
KAD_SNP258	[A/G]	Ca_08741	Ca_Desi_Chr_4	8961626	CDS (Synonymous)
KAD_SNP259	[C/T]	Ca_08833	Ca_Desi_Chr_4	10123723	CDS (Non-synonymous)
KAD_SNP260	[A/C]	Ca_08858	Ca_Desi_Chr_4	10410177	INTRON
KAD_SNP261	[T/C]	Ca_08866	Ca_Desi_Chr_4	10553679	CDS (Synonymous)
KAD_SNP262	[G/C]	Ca_08902	Ca_Desi_Chr_4	10949142	CDS (Synonymous)
KAD_SNP263	[A/G]	Ca_08902	Ca_Desi_Chr_4	10949166	CDS (Synonymous)
KAD_SNP264	[A/C]	Ca_09035	Ca_Desi_Chr_4	12451717	CDS (Non-synonymous)
KAD_SNP265	[G/A]	Ca_09038	Ca_Desi_Chr_4	12477345	DRR
KAD_SNP266	[A/G]	Ca_09037	Ca_Desi_Chr_4	12479697	DRR
KAD_SNP267	[T/A]	--	Ca_Desi_Chr_4	12976726	INTERGENIC
KAD_SNP268	[A/T]	--	Ca_Desi_Chr_4	12987378	INTERGENIC
KAD_SNP269	[C/T]	--	Ca_Desi_Chr_4	15244395	INTERGENIC
KAD_SNP270	[C/A]	Ca_09338	Ca_Desi_Chr_4	16499218	INTRON
KAD_SNP271	[A/G]	Ca_09338	Ca_Desi_Chr_4	16499256	INTRON
KAD_SNP272	[T/C]	--	Ca_Desi_Chr_4	17313865	INTERGENIC
KAD_SNP273	[A/G]	--	Ca_Desi_Chr_4	17668344	INTERGENIC
KAD_SNP274	[G/C]	Ca_09523	Ca_Desi_Chr_4	19001574	DRR
KAD_SNP275	[T/A]	Ca_09579	Ca_Desi_Chr_4	19697024	CDS (Non-synonymous)
KAD_SNP276	[A/G]	Ca_09579	Ca_Desi_Chr_4	19697065	CDS (Non-synonymous)
KAD_SNP277	[A/G]	Ca_09590	Ca_Desi_Chr_4	19839598	DRR
KAD_SNP278	[A/C]	Ca_09590	Ca_Desi_Chr_4	19839602	DRR
KAD_SNP279	[G/C]	Ca_09590	Ca_Desi_Chr_4	19839612	DRR
KAD_SNP280	[T/C]	Ca_09694	Ca_Desi_Chr_4	21184381	INTRON
KAD_SNP281	[A/C]	Ca_09697	Ca_Desi_Chr_4	21216019	DRR
KAD_SNP282	[C/G]	Ca_09704	Ca_Desi_Chr_4	21288798	INTRON
KAD_SNP283	[G/A]	Ca_09783	Ca_Desi_Chr_4	22293200	CDS (Synonymous)
KAD_SNP284	[G/A]	Ca_09791	Ca_Desi_Chr_4	22399619	INTRON
KAD_SNP285	[G/A]	Ca_09791	Ca_Desi_Chr_4	22399637	INTRON
KAD_SNP286	[A/G]	Ca_09897	Ca_Desi_Chr_4	23453802	CDS (Synonymous)
KAD_SNP287	[A/T]	Ca_09926	Ca_Desi_Chr_4	23846243	INTRON
KAD_SNP288	[A/T]	Ca_09926	Ca_Desi_Chr_4	23846282	INTRON
KAD_SNP289	[G/A]	Ca_09987	Ca_Desi_Chr_4	24384221	CDS (Non-synonymous)
KAD_SNP290	[G/A]	Ca_09988	Ca_Desi_Chr_4	24393454	CDS (Synonymous)
KAD_SNP291	[G/T]	Ca_09988	Ca_Desi_Chr_4	24394311	CDS (Non-synonymous)
KAD_SNP292	[G/A]	Ca_09988	Ca_Desi_Chr_4	24394319	CDS (Non-synonymous)
KAD_SNP293	[C/T]	Ca_09988	Ca_Desi_Chr_4	24394321	CDS (Synonymous)
KAD_SNP294	[G/C]	Ca_10013	Ca_Desi_Chr_4	24762269	CDS (Non-synonymous)
KAD_SNP295	[G/A]	Ca_10014	Ca_Desi_Chr_4	24763278	DRR
KAD_SNP296	[A/G]	Ca_10014	Ca_Desi_Chr_4	24763287	DRR
KAD_SNP297	[C/A]	Ca_10014	Ca_Desi_Chr_4	24763309	DRR
KAD_SNP298	[A/G]	Ca_10014	Ca_Desi_Chr_4	24771099	CDS (Synonymous)
KAD_SNP299	[C/T]	Ca_10198	Ca_Desi_Chr_4	27089264	INTRON
KAD_SNP300	[A/G]	Ca_10249	Ca_Desi_Chr_4	27577829	CDS (Synonymous)
KAD_SNP301	[A/G]	Ca_10251	Ca_Desi_Chr_4	27630244	INTRON
KAD_SNP302	[A/G]	Ca_10269	Ca_Desi_Chr_4	27910434	INTRON
KAD_SNP303	[G/C]	Ca_10271	Ca_Desi_Chr_4	27958812	CDS (Non-synonymous)
KAD_SNP304	[G/T]	Ca_10275	Ca_Desi_Chr_4	28020781	DRR
KAD_SNP305	[G/A]	Ca_10276	Ca_Desi_Chr_4	28021749	INTRON
KAD_SNP306	[G/A]	Ca_10276	Ca_Desi_Chr_4	28021771	INTRON
KAD_SNP307	[G/C]	Ca_10276	Ca_Desi_Chr_4	28021789	INTRON
KAD_SNP308	[G/A]	Ca_10276	Ca_Desi_Chr_4	28021797	INTRON
KAD_SNP309	[G/A]	Ca_10276	Ca_Desi_Chr_4	28021840	INTRON
KAD_SNP310	[T/C]	--	Ca_Desi_Chr_4	32132436	INTERGENIC
KAD_SNP311	[G/T]	--	Ca_Desi_Chr_4	32132463	INTERGENIC
KAD_SNP312	[A/T]	Ca_10684	Ca_Desi_Chr_4	32617421	DRR
KAD_SNP313	[C/A]	Ca_10686	Ca_Desi_Chr_4	32648363	INTRON
KAD_SNP314	[G/A]	Ca_10718	Ca_Desi_Chr_4	32934124	INTRON
KAD_SNP315	[T/A]	Ca_10753	Ca_Desi_Chr_4	33328604	INTRON
KAD_SNP316	[A/T]	Ca_10764	Ca_Desi_Chr_4	33483504	INTRON
KAD_SNP317	[A/G]	Ca_10771	Ca_Desi_Chr_4	33517058	DRR
KAD_SNP318	[G/A]	Ca_10771	Ca_Desi_Chr_4	33517062	DRR
KAD_SNP319	[G/T]	Ca_10773	Ca_Desi_Chr_4	33561629	INTRON
KAD_SNP320	[A/C]	Ca_10781	Ca_Desi_Chr_4	33687949	DRR
KAD_SNP321	[C/A]	Ca_10785	Ca_Desi_Chr_4	33718331	CDS (Synonymous)
KAD_SNP322	[C/G]	Ca_10798	Ca_Desi_Chr_4	33824284	INTRON
KAD_SNP323	[G/T]	--	Ca_Desi_Chr_4	34074437	INTERGENIC
KAD_SNP324	[C/A]	--	Ca_Desi_Chr_4	34074440	INTERGENIC
KAD_SNP325	[A/G]	--	Ca_Desi_Chr_4	34074449	INTERGENIC
KAD_SNP326	[A/T]	Ca_10851	Ca_Desi_Chr_4	34596600	INTRON
KAD_SNP327	[A/G]	Ca_10873	Ca_Desi_Chr_4	35013400	CDS (Synonymous)
KAD_SNP328	[A/T]	Ca_10876	Ca_Desi_Chr_4	35080336	CDS (Non-synonymous)
KAD_SNP329	[T/C]	--	Ca_Desi_Chr_4	35496143	INTERGENIC
KAD_SNP330	[T/G]	--	Ca_Desi_Chr_4	35496689	INTERGENIC
KAD_SNP331	[C/G]	--	Ca_Desi_Chr_4	35586575	INTERGENIC
KAD_SNP332	[T/C]	Ca_10906	Ca_Desi_Chr_4	35767834	INTRON
KAD_SNP333	[G/T]	Ca_10926	Ca_Desi_Chr_4	36145339	DRR
KAD_SNP334	[A/G]	Ca_10962	Ca_Desi_Chr_4	36822272	CDS (Synonymous)
KAD_SNP335	[G/A]	Ca_10962	Ca_Desi_Chr_4	36822287	CDS (Synonymous)
KAD_SNP336	[A/C]	Ca_10962	Ca_Desi_Chr_4	36824657	INTRON
KAD_SNP337	[T/A]	Ca_10962	Ca_Desi_Chr_4	36824673	INTRON
KAD_SNP338	[G/A]	Ca_10968	Ca_Desi_Chr_4	37080038	INTRON
KAD_SNP339	[G/A]	Ca_10968	Ca_Desi_Chr_4	37080098	INTRON
KAD_SNP340	[A/T]	Ca_10980	Ca_Desi_Chr_4	37323692	CDS (Synonymous)
KAD_SNP341	[G/T]	Ca_10993	Ca_Desi_Chr_4	37535970	CDS (Synonymous)
KAD_SNP342	[T/C]	Ca_11021	Ca_Desi_Chr_4	38127899	INTRON
KAD_SNP343	[G/T]	Ca_11021	Ca_Desi_Chr_4	38127903	INTRON
KAD_SNP344	[G/A]	Ca_11030	Ca_Desi_Chr_4	38288915	CDS (Non-synonymous)
KAD_SNP345	[C/T]	Ca_11088	Ca_Desi_Chr_4	39322609	CDS (Synonymous)
KAD_SNP346	[T/C]	Ca_11090	Ca_Desi_Chr_4	39336421	DRR
KAD_SNP347	[T/C]	Ca_11090	Ca_Desi_Chr_4	39336462	DRR
KAD_SNP348	[C/T]	--	Ca_Desi_Chr_4	41204559	INTERGENIC
KAD_SNP349	[A/C]	--	Ca_Desi_Chr_4	42064694	INTERGENIC
KAD_SNP350	[C/T]	--	Ca_Desi_Chr_4	42064902	INTERGENIC
KAD_SNP351	[C/G]	--	Ca_Desi_Chr_4	43384229	INTERGENIC
KAD_SNP352	[G/A]	--	Ca_Desi_Chr_4	43497433	INTERGENIC
KAD_SNP353	[A/C]	Ca_11442	Ca_Desi_Chr_4	46585492	DRR
KAD_SNP354	[A/C]	--	Ca_Desi_Chr_4	47186557	INTERGENIC
KAD_SNP355	[G/A]	Ca_11473	Ca_Desi_Chr_4	47315089	CDS (Non-synonymous)
KAD_SNP356	[A/G]	Ca_11509	Ca_Desi_Chr_4	47911395	CDS (Synonymous)
KAD_SNP357	[T/C]	--	Ca_Desi_Chr_4	48000234	INTERGENIC
KAD_SNP358	[C/T]	Ca_11587	Ca_Desi_Chr_4	49732213	CDS (Synonymous)
KAD_SNP359	[G/A]	Ca_11622	Ca_Desi_Chr_4	50462907	STOP_GAINED
KAD_SNP360	[A/C]	Ca_11637	Ca_Desi_Chr_4	50770236	INTRON
KAD_SNP361	[G/T]	Ca_11652	Ca_Desi_Chr_4	51162330	CDS (Synonymous)
KAD_SNP362	[G/T]	Ca_11708	Ca_Desi_Chr_4	52255582	CDS (Synonymous)
KAD_SNP363	[C/A]	Ca_11711	Ca_Desi_Chr_4	52302368	DRR
KAD_SNP364	[A/T]	Ca_11736	Ca_Desi_Chr_4	52666975	DRR
KAD_SNP365	[G/C]	Ca_11736	Ca_Desi_Chr_4	52666989	DRR
KAD_SNP366	[T/A]	Ca_11736	Ca_Desi_Chr_4	52666993	DRR
KAD_SNP367	[G/A]	Ca_11810	Ca_Desi_Chr_4	53785677	CDS (Synonymous)
KAD_SNP368	[T/A]	Ca_11810	Ca_Desi_Chr_4	53785704	URR
KAD_SNP369	[T/C]	Ca_11912	Ca_Desi_Chr_5	330356	CDS (Synonymous)
KAD_SNP370	[G/A]	Ca_11939	Ca_Desi_Chr_5	779392	URR
KAD_SNP371	[G/C]	Ca_11946	Ca_Desi_Chr_5	980103	CDS (Synonymous)
KAD_SNP372	[C/T]	Ca_11946	Ca_Desi_Chr_5	980140	CDS (Synonymous)
KAD_SNP373	[G/A]	Ca_11987	Ca_Desi_Chr_5	1698093	CDS (Synonymous)
KAD_SNP374	[C/T]	Ca_11994	Ca_Desi_Chr_5	1787249	CDS (Synonymous)
KAD_SNP375	[C/T]	Ca_11994	Ca_Desi_Chr_5	1787255	CDS (Synonymous)
KAD_SNP376	[C/T]	--	Ca_Desi_Chr_5	1945041	INTERGENIC
KAD_SNP377	[G/A]	--	Ca_Desi_Chr_5	3500868	INTERGENIC
KAD_SNP378	[A/G]	--	Ca_Desi_Chr_5	4703845	INTERGENIC
KAD_SNP379	[C/T]	--	Ca_Desi_Chr_5	4703882	INTERGENIC
KAD_SNP380	[C/T]	--	Ca_Desi_Chr_5	4703894	INTERGENIC
KAD_SNP381	[C/T]	--	Ca_Desi_Chr_5	6641476	INTERGENIC
KAD_SNP382	[C/T]	Ca_12270	Ca_Desi_Chr_5	6869733	CDS (Synonymous)
KAD_SNP383	[G/A]	Ca_12270	Ca_Desi_Chr_5	6869738	CDS (Synonymous)
KAD_SNP384	[G/A]	--	Ca_Desi_Chr_5	9031733	INTERGENIC
KAD_SNP385	[T/C]	--	Ca_Desi_Chr_5	9042477	INTERGENIC
KAD_SNP386	[A/G]	Ca_12452	Ca_Desi_Chr_5	9982511	INTRON
KAD_SNP387	[C/T]	Ca_12452	Ca_Desi_Chr_5	9982523	INTRON
KAD_SNP388	[C/A]	Ca_12454	Ca_Desi_Chr_5	10033305	INTRON
KAD_SNP389	[G/A]	Ca_12759	Ca_Desi_Chr_5	16045531	DRR
KAD_SNP390	[T/C]	--	Ca_Desi_Chr_5	20737863	INTERGENIC
KAD_SNP391	[C/A]	Ca_13149	Ca_Desi_Chr_5	24179293	CDS (Synonymous)
KAD_SNP392	[A/C]	Ca_13225	Ca_Desi_Chr_5	24961066	CDS (Non-synonymous)
KAD_SNP393	[A/T]	Ca_13225	Ca_Desi_Chr_5	24961088	CDS (Non-synonymous)
KAD_SNP394	[G/A]	--	Ca_Desi_Chr_5	25167090	INTERGENIC
KAD_SNP395	[C/T]	--	Ca_Desi_Chr_5	25167184	INTERGENIC
KAD_SNP396	[G/A]	--	Ca_Desi_Chr_5	25167186	INTERGENIC
KAD_SNP397	[C/T]	--	Ca_Desi_Chr_5	25167230	INTERGENIC
KAD_SNP398	[C/T]	Ca_13364	Ca_Desi_Chr_5	26747814	CDS (Synonymous)
KAD_SNP399	[T/C]	--	Ca_Desi_Chr_5	27412391	INTERGENIC
KAD_SNP400	[G/A]	Ca_13436	Ca_Desi_Chr_5	27657951	CDS (Synonymous)
KAD_SNP401	[T/A]	Ca_13495	Ca_Desi_Chr_5	28244603	CDS (Synonymous)
KAD_SNP402	[C/T]	Ca_13864	Ca_Desi_Chr_5	32180340	CDS (Non-synonymous)
KAD_SNP403	[C/T]	Ca_13864	Ca_Desi_Chr_5	32180391	CDS (Non-synonymous)
KAD_SNP404	[C/T]	--	Ca_Desi_Chr_5	33405843	INTERGENIC
KAD_SNP405	[C/T]	--	Ca_Desi_Chr_5	33760675	INTERGENIC
KAD_SNP406	[T/C]	--	Ca_Desi_Chr_5	35490898	INTERGENIC
KAD_SNP407	[T/C]	Ca_14507	Ca_Desi_Chr_5	38569638	INTRON
KAD_SNP408	[T/A]	Ca_14645	Ca_Desi_Chr_5	39945759	INTRON
KAD_SNP409	[G/T]	--	Ca_Desi_Chr_5	41083113	INTERGENIC
KAD_SNP410	[T/A]	--	Ca_Desi_Chr_5	41083122	INTERGENIC
KAD_SNP411	[T/C]	--	Ca_Desi_Chr_5	43910046	INTERGENIC
KAD_SNP412	[C/T]	Ca_15162	Ca_Desi_Chr_5	45346468	INTRON
KAD_SNP413	[A/G]	Ca_15162	Ca_Desi_Chr_5	45346480	INTRON
KAD_SNP414	[T/G]	Ca_15486	Ca_Desi_Chr_6	3491941	CDS (Non-synonymous)
KAD_SNP415	[G/A]	Ca_15667	Ca_Desi_Chr_6	5380454	INTRON
KAD_SNP416	[C/T]	Ca_15750	Ca_Desi_Chr_6	6389358	CDS (Synonymous)
KAD_SNP417	[T/A]	Ca_15898	Ca_Desi_Chr_6	8147968	INTRON
KAD_SNP418	[A/G]	Ca_16054	Ca_Desi_Chr_6	9826466	DRR
KAD_SNP419	[C/G]	Ca_16131	Ca_Desi_Chr_6	10719698	CDS (Non-synonymous)
KAD_SNP420	[A/C]	Ca_16131	Ca_Desi_Chr_6	10719700	CDS (Non-synonymous)
KAD_SNP421	[A/G]	Ca_16136	Ca_Desi_Chr_6	10770645	CDS (Synonymous)
KAD_SNP422	[C/G]	Ca_16138	Ca_Desi_Chr_6	10782487	INTRON
KAD_SNP423	[G/T]	Ca_16172	Ca_Desi_Chr_6	11104497	INTRON
KAD_SNP424	[T/C]	Ca_16241	Ca_Desi_Chr_6	11865385	CDS (Synonymous)
KAD_SNP425	[C/A]	Ca_16259	Ca_Desi_Chr_6	12035743	CDS (Non-synonymous)
KAD_SNP426	[C/T]	Ca_16259	Ca_Desi_Chr_6	12036343	CDS (Synonymous)
KAD_SNP427	[G/T]	Ca_16275	Ca_Desi_Chr_6	12253096	INTRON
KAD_SNP428	[C/T]	Ca_16277	Ca_Desi_Chr_6	12277946	INTRON
KAD_SNP429	[A/G]	Ca_16277	Ca_Desi_Chr_6	12279324	CDS (Synonymous)
KAD_SNP430	[G/A]	--	Ca_Desi_Chr_6	12315924	INTERGENIC
KAD_SNP431	[G/A]	Ca_16283	Ca_Desi_Chr_6	12318605	INTRON
KAD_SNP432	[A/G]	Ca_16283	Ca_Desi_Chr_6	12325718	INTRON
KAD_SNP433	[C/T]	Ca_16283	Ca_Desi_Chr_6	12325750	INTRON
KAD_SNP434	[G/T]	Ca_16283	Ca_Desi_Chr_6	12330400	DRR
KAD_SNP435	[T/C]	Ca_16284	Ca_Desi_Chr_6	12331372	CDS (Synonymous)
KAD_SNP436	[G/A]	Ca_16287	Ca_Desi_Chr_6	12362493	CDS (Synonymous)
KAD_SNP437	[G/A]	Ca_16287	Ca_Desi_Chr_6	12362511	CDS (Synonymous)
KAD_SNP438	[T/G]	--	Ca_Desi_Chr_6	12433128	INTERGENIC
KAD_SNP439	[A/G]	--	Ca_Desi_Chr_6	16158052	INTERGENIC
KAD_SNP440	[C/G]	--	Ca_Desi_Chr_6	16939746	INTERGENIC
KAD_SNP441	[G/A]	--	Ca_Desi_Chr_6	17462641	INTERGENIC
KAD_SNP442	[C/T]	Ca_16758	Ca_Desi_Chr_6	18143990	INTRON
KAD_SNP443	[T/A]	Ca_17158	Ca_Desi_Chr_6	22687498	INTRON
KAD_SNP444	[C/T]	Ca_17248	Ca_Desi_Chr_6	23858718	DRR
KAD_SNP445	[C/T]	Ca_17248	Ca_Desi_Chr_6	23858724	DRR
KAD_SNP446	[C/T]	Ca_17366	Ca_Desi_Chr_6	25357840	INTRON
KAD_SNP447	[G/A]	Ca_17370	Ca_Desi_Chr_6	25407372	INTRON
KAD_SNP448	[T/C]	Ca_17370	Ca_Desi_Chr_6	25407394	INTRON
KAD_SNP449	[T/C]	Ca_17793	Ca_Desi_Chr_6	33667124	CDS (Synonymous)
KAD_SNP450	[G/A]	Ca_17887	Ca_Desi_Chr_6	35791158	DRR
KAD_SNP451	[A/T]	--	Ca_Desi_Chr_6	38477318	INTERGENIC
KAD_SNP452	[T/C]	--	Ca_Desi_Chr_6	48647093	INTERGENIC
KAD_SNP453	[C/G]	Ca_18654	Ca_Desi_Chr_6	50240576	CDS (Non-synonymous)
KAD_SNP454	[A/G]	Ca_18667	Ca_Desi_Chr_6	50466017	CDS (Synonymous)
KAD_SNP455	[A/T]	Ca_18765	Ca_Desi_Chr_6	51462417	INTRON
KAD_SNP456	[G/A]	Ca_18928	Ca_Desi_Chr_6	53738002	INTRON
KAD_SNP457	[C/T]	Ca_18928	Ca_Desi_Chr_6	53740800	CDS (Synonymous)
KAD_SNP458	[A/G]	--	Ca_Desi_Chr_6	54124381	INTERGENIC
KAD_SNP459	[G/C]	Ca_19061	Ca_Desi_Chr_7	1022258	DRR
KAD_SNP460	[G/C]	Ca_19072	Ca_Desi_Chr_7	1103940	CDS (Non-synonymous)
KAD_SNP461	[C/T]	Ca_19155	Ca_Desi_Chr_7	2282369	INTRON
KAD_SNP462	[T/G]	Ca_19155	Ca_Desi_Chr_7	2282391	INTRON
KAD_SNP463	[T/C]	Ca_19156	Ca_Desi_Chr_7	2286209	CDS (Non-synonymous)
KAD_SNP464	[G/A]	Ca_19164	Ca_Desi_Chr_7	2364063	URR
KAD_SNP465	[T/G]	Ca_19179	Ca_Desi_Chr_7	2685767	CDS (Synonymous)
KAD_SNP466	[T/G]	Ca_19199	Ca_Desi_Chr_7	3052903	INTRON
KAD_SNP467	[C/T]	Ca_19345	Ca_Desi_Chr_7	5320476	INTRON
KAD_SNP468	[C/T]	--	Ca_Desi_Chr_7	6815226	INTERGENIC
KAD_SNP469	[A/G]	--	Ca_Desi_Chr_7	6815228	INTERGENIC
KAD_SNP470	[A/G]	Ca_19655	Ca_Desi_Chr_7	10282399	INTRON
KAD_SNP471	[C/T]	--	Ca_Desi_Chr_7	10503536	INTERGENIC
KAD_SNP472	[T/C]	Ca_19691	Ca_Desi_Chr_7	11185996	CDS (Synonymous)
KAD_SNP473	[G/A]	Ca_19695	Ca_Desi_Chr_7	11293067	CDS (Synonymous)
KAD_SNP474	[A/G]	Ca_19695	Ca_Desi_Chr_7	11293088	CDS (Synonymous)
KAD_SNP475	[A/T]	Ca_19695	Ca_Desi_Chr_7	11293453	INTRON
KAD_SNP476	[G/T]	Ca_19699	Ca_Desi_Chr_7	11333092	CDS (Synonymous)
KAD_SNP477	[G/A]	Ca_19837	Ca_Desi_Chr_7	14571783	INTRON
KAD_SNP478	[C/T]	--	Ca_Desi_Chr_7	17162291	INTERGENIC
KAD_SNP479	[G/A]	--	Ca_Desi_Chr_7	24035480	INTERGENIC
KAD_SNP480	[A/G]	--	Ca_Desi_Chr_7	24035496	INTERGENIC
KAD_SNP481	[C/A]	--	Ca_Desi_Chr_7	24121490	INTERGENIC
KAD_SNP482	[A/G]	Ca_20341	Ca_Desi_Chr_7	24178892	INTRON
KAD_SNP483	[C/T]	Ca_20360	Ca_Desi_Chr_7	24467013	CDS (Non-synonymous)
KAD_SNP484	[T/A]	--	Ca_Desi_Chr_7	24825034	INTERGENIC
KAD_SNP485	[A/C]	Ca_20394	Ca_Desi_Chr_7	24911538	DRR
KAD_SNP486	[A/T]	Ca_20540	Ca_Desi_Chr_7	27314623	DRR
KAD_SNP487	[G/T]	Ca_20540	Ca_Desi_Chr_7	27314624	DRR
KAD_SNP488	[C/G]	Ca_20540	Ca_Desi_Chr_7	27314648	DRR
KAD_SNP489	[A/G]	Ca_20540	Ca_Desi_Chr_7	27314670	DRR
KAD_SNP490	[A/G]	Ca_20541	Ca_Desi_Chr_7	27327551	CDS (Synonymous)
KAD_SNP491	[G/A]	Ca_20541	Ca_Desi_Chr_7	27327573	CDS (Synonymous)
KAD_SNP492	[A/G]	--	Ca_Desi_Chr_7	30085012	INTERGENIC
KAD_SNP493	[A/G]	Ca_20776	Ca_Desi_Chr_7	30615984	DRR
KAD_SNP494	[C/T]	Ca_20951	Ca_Desi_Chr_7	32507631	CDS (Non-synonymous)
KAD_SNP495	[A/G]	--	Ca_Desi_Chr_7	33464331	INTERGENIC
KAD_SNP496	[A/G]	Ca_21277	Ca_Desi_Chr_7	36171779	CDS (Synonymous)
KAD_SNP497	[A/C]	--	Ca_Desi_Chr_7	42169378	INTERGENIC
KAD_SNP498	[A/C]	--	Ca_Desi_Chr_7	42169380	INTERGENIC
KAD_SNP499	[A/G]	--	Ca_Desi_Chr_7	42169384	INTERGENIC
KAD_SNP500	[C/G]	Ca_21864	Ca_Desi_Chr_7	42170111	CDS (Synonymous)
KAD_SNP501	[A/T]	Ca_21866	Ca_Desi_Chr_7	42192196	INTRON
KAD_SNP502	[G/A]	Ca_21935	Ca_Desi_Chr_7	42845017	DRR
KAD_SNP503	[C/T]	Ca_21938	Ca_Desi_Chr_7	42883120	DRR
KAD_SNP504	[C/G]	--	Ca_Desi_Chr_7	43536774	INTERGENIC
KAD_SNP505	[T/C]	--	Ca_Desi_Chr_7	43536777	INTERGENIC
KAD_SNP506	[A/G]	--	Ca_Desi_Chr_7	43536825	INTERGENIC
KAD_SNP507	[A/G]	Ca_22015	Ca_Desi_Chr_7	43617812	INTRON
KAD_SNP508	[T/C]	Ca_22015	Ca_Desi_Chr_7	43617821	INTRON
KAD_SNP509	[A/T]	Ca_22019	Ca_Desi_Chr_7	43643955	CDS (Non-synonymous)
KAD_SNP510	[A/T]	--	Ca_Desi_Chr_7	44941905	INTERGENIC
KAD_SNP511	[C/T]	--	Ca_Desi_Chr_7	44941931	INTERGENIC
KAD_SNP512	[A/C]	--	Ca_Desi_Chr_7	44942016	INTERGENIC
KAD_SNP513	[G/A]	Ca_22162	Ca_Desi_Chr_8	21335	DRR
KAD_SNP514	[T/C]	Ca_22162	Ca_Desi_Chr_8	21393	DRR
KAD_SNP515	[C/A]	Ca_22248	Ca_Desi_Chr_8	933265	INTRON
KAD_SNP516	[A/G]	Ca_22271	Ca_Desi_Chr_8	1083826	DRR
KAD_SNP517	[A/C]	Ca_22321	Ca_Desi_Chr_8	1683247	DRR
KAD_SNP518	[A/G]	Ca_22488	Ca_Desi_Chr_8	4297461	DRR
KAD_SNP519	[C/T]	Ca_22557	Ca_Desi_Chr_8	4961561	CDS (Synonymous)
KAD_SNP520	[T/C]	Ca_22566	Ca_Desi_Chr_8	5053713	CDS (Synonymous)
KAD_SNP521	[A/G]	Ca_22745	Ca_Desi_Chr_8	6691873	INTRON
KAD_SNP522	[C/G]	Ca_22826	Ca_Desi_Chr_8	7465932	CDS (Synonymous)
KAD_SNP523	[G/C]	Ca_22890	Ca_Desi_Chr_8	8145459	CDS (Synonymous)
KAD_SNP524	[G/A]	--	Ca_Desi_Chr_8	10398083	INTERGENIC
KAD_SNP525	[G/A]	Ca_23091	Ca_Desi_Chr_8	11277186	CDS (Synonymous)
KAD_SNP526	[A/G]	Ca_23197	Ca_Desi_Chr_8	12879270	CDS (Synonymous)
KAD_SNP527	[A/C]	Ca_23237	Ca_Desi_Chr_8	13423557	CDS (Non-synonymous)
KAD_SNP528	[T/G]	--	Ca_Desi_Chr_8	13532647	INTERGENIC
KAD_SNP529	[C/G]	Ca_23274	Ca_Desi_Chr_8	13796666	CDS (Non-synonymous)
KAD_SNP530	[C/T]	Ca_23593	Ca_Desi_Chr_8	17316273	CDS (Synonymous)
KAD_SNP531	[A/G]	Ca_23596	Ca_Desi_Chr_8	17354072	INTRON
