# Supplementary material for: Genome-wide generation and genotyping of informative SNPs to scan molecular signatures for seed yield in chickpea
Source: Sci Rep. 2018 Sep 5;8:13240. doi: 10.1038/s41598-018-29926-1 (PMC6125345; doi:10.1038/s41598-018-29926-1)
Supplement: Supplementary file 3 — Table S3 [file 41598_2018_29926_MOESM3_ESM.xlsx]

## Sheet: Table S3
Table S3. Structural annotation of 884 multiple accessions (92 desi and kabuli)-derived (MAD) SNPs in chickpea
SNP IDs	SNPs	Gene accession IDs	Chromosomes	Physical positions (bp)	Structural annotation
MAD_SNP1	[A/T]	Ca_00017	Ca_Desi_Chr_1	230358	INTRON
MAD_SNP2	[T/C]	Ca_00052	Ca_Desi_Chr_1	799879	INTRON
MAD_SNP3	[C/G]	Ca_00053	Ca_Desi_Chr_1	806676	INTRON
MAD_SNP4	[G/A]	Ca_00053	Ca_Desi_Chr_1	806694	INTRON
MAD_SNP5	[A/G]	--	Ca_Desi_Chr_1	1187336	INTERGENIC
MAD_SNP6	[T/G]	Ca_00107	Ca_Desi_Chr_1	1411903	DRR
MAD_SNP7	[T/C]	Ca_00107	Ca_Desi_Chr_1	1411919	DRR
MAD_SNP8	[T/A]	Ca_00109	Ca_Desi_Chr_1	1434100	CDS (Synonymous)
MAD_SNP9	[G/A]	Ca_00109	Ca_Desi_Chr_1	1434109	CDS (Synonymous)
MAD_SNP10	[T/A]	Ca_00113	Ca_Desi_Chr_1	1464710	INTRON
MAD_SNP11	[C/A]	Ca_00113	Ca_Desi_Chr_1	1464725	INTRON
MAD_SNP12	[A/G]	Ca_00113	Ca_Desi_Chr_1	1464792	CDS (Non-synonymous)
MAD_SNP13	[A/C]	Ca_00125	Ca_Desi_Chr_1	1555688	DRR
MAD_SNP14	[G/A]	Ca_00125	Ca_Desi_Chr_1	1555713	DRR
MAD_SNP15	[G/C]	Ca_00125	Ca_Desi_Chr_1	1555715	DRR
MAD_SNP16	[G/T]	Ca_00126	Ca_Desi_Chr_1	1564405	CDS (Synonymous)
MAD_SNP17	[A/C]	Ca_00338	Ca_Desi_Chr_1	3462003	INTRON
MAD_SNP18	[G/A]	Ca_00339	Ca_Desi_Chr_1	3473169	CDS (Synonymous)
MAD_SNP19	[T/C]	Ca_00339	Ca_Desi_Chr_1	3473190	CDS (Synonymous)
MAD_SNP20	[A/G]	--	Ca_Desi_Chr_1	3923732	INTERGENIC
MAD_SNP21	[C/G]	--	Ca_Desi_Chr_1	4210820	INTERGENIC
MAD_SNP22	[A/G]	--	Ca_Desi_Chr_1	5858788	INTERGENIC
MAD_SNP23	[T/C]	--	Ca_Desi_Chr_1	6436343	INTERGENIC
MAD_SNP24	[G/T]	Ca_00627	Ca_Desi_Chr_1	6800039	INTRON
MAD_SNP25	[A/T]	Ca_00627	Ca_Desi_Chr_1	6800040	INTRON
MAD_SNP26	[G/T]	Ca_00631	Ca_Desi_Chr_1	6822949	CDS (Synonymous)
MAD_SNP27	[T/C]	Ca_00631	Ca_Desi_Chr_1	6824151	CDS (Synonymous)
MAD_SNP28	[A/G]	Ca_00631	Ca_Desi_Chr_1	6824153	CDS (Synonymous)
MAD_SNP29	[T/C]	Ca_00631	Ca_Desi_Chr_1	6824162	CDS (Synonymous)
MAD_SNP30	[C/T]	Ca_00631	Ca_Desi_Chr_1	6826878	CDS (Synonymous)
MAD_SNP31	[G/A]	Ca_00631	Ca_Desi_Chr_1	6826986	CDS (Synonymous)
MAD_SNP32	[T/C]	--	Ca_Desi_Chr_1	7051978	INTERGENIC
MAD_SNP33	[A/G]	Ca_00663	Ca_Desi_Chr_1	7226535	INTRON
MAD_SNP34	[G/A]	Ca_00663	Ca_Desi_Chr_1	7226629	INTRON
MAD_SNP35	[G/C]	Ca_00677	Ca_Desi_Chr_1	7406703	CDS (Synonymous)
MAD_SNP36	[T/G]	--	Ca_Desi_Chr_1	8847149	INTERGENIC
MAD_SNP37	[G/A]	--	Ca_Desi_Chr_1	8847191	INTERGENIC
MAD_SNP38	[G/A]	--	Ca_Desi_Chr_1	8847682	INTERGENIC
MAD_SNP39	[C/T]	--	Ca_Desi_Chr_1	8847686	INTERGENIC
MAD_SNP40	[G/A]	--	Ca_Desi_Chr_1	8847687	INTERGENIC
MAD_SNP41	[C/A]	Ca_00938	Ca_Desi_Chr_1	10761209	CDS (Non-synonymous)
MAD_SNP42	[T/G]	Ca_00982	Ca_Desi_Chr_1	11501759	CDS (Non-synonymous)
MAD_SNP43	[C/T]	Ca_00982	Ca_Desi_Chr_1	11501804	CDS (Synonymous)
MAD_SNP44	[G/A]	--	Ca_Desi_Chr_1	13270277	INTERGENIC
MAD_SNP45	[G/A]	--	Ca_Desi_Chr_1	14648077	INTERGENIC
MAD_SNP46	[T/A]	--	Ca_Desi_Chr_1	14648083	INTERGENIC
MAD_SNP47	[T/A]	--	Ca_Desi_Chr_1	15582344	INTERGENIC
MAD_SNP48	[T/A]	--	Ca_Desi_Chr_1	15582347	INTERGENIC
MAD_SNP49	[G/T]	--	Ca_Desi_Chr_1	16265674	INTERGENIC
MAD_SNP50	[G/A]	--	Ca_Desi_Chr_1	16265728	INTERGENIC
MAD_SNP51	[T/G]	Ca_01269	Ca_Desi_Chr_1	17238435	INTRON
MAD_SNP52	[G/A]	Ca_01270	Ca_Desi_Chr_1	17262877	INTRON
MAD_SNP53	[T/C]	--	Ca_Desi_Chr_1	17567993	INTERGENIC
MAD_SNP54	[G/T]	--	Ca_Desi_Chr_1	18898195	INTERGENIC
MAD_SNP55	[T/C]	--	Ca_Desi_Chr_1	18898227	INTERGENIC
MAD_SNP56	[G/C]	--	Ca_Desi_Chr_1	18898367	INTERGENIC
MAD_SNP57	[C/G]	--	Ca_Desi_Chr_1	18898393	INTERGENIC
MAD_SNP58	[A/G]	--	Ca_Desi_Chr_1	18898482	INTERGENIC
MAD_SNP59	[C/A]	--	Ca_Desi_Chr_1	18898485	INTERGENIC
MAD_SNP60	[A/G]	--	Ca_Desi_Chr_1	18898554	INTERGENIC
MAD_SNP61	[G/A]	Ca_01348	Ca_Desi_Chr_1	18996048	INTRON
MAD_SNP62	[G/A]	Ca_01348	Ca_Desi_Chr_1	18996068	CDS (Synonymous)
MAD_SNP63	[T/A]	Ca_01348	Ca_Desi_Chr_1	18996069	CDS (Synonymous)
MAD_SNP64	[G/T]	Ca_01348	Ca_Desi_Chr_1	18996157	Large-effect
MAD_SNP65	[C/T]	Ca_01349	Ca_Desi_Chr_1	18996802	INTRON
MAD_SNP66	[G/A]	Ca_01349	Ca_Desi_Chr_1	18996846	INTRON
MAD_SNP67	[A/G]	Ca_01365	Ca_Desi_Chr_1	19240783	INTRON
MAD_SNP68	[C/T]	--	Ca_Desi_Chr_1	19712226	INTERGENIC
MAD_SNP69	[T/C]	Ca_01425	Ca_Desi_Chr_1	20380005	INTRON
MAD_SNP70	[T/A]	--	Ca_Desi_Chr_1	20481355	INTERGENIC
MAD_SNP71	[C/T]	Ca_01444	Ca_Desi_Chr_1	21007926	INTRON
MAD_SNP72	[G/T]	Ca_01582	Ca_Desi_Chr_1	24188231	INTRON
MAD_SNP73	[C/T]	Ca_01582	Ca_Desi_Chr_1	24188236	INTRON
MAD_SNP74	[G/C]	Ca_01593	Ca_Desi_Chr_1	24464785	INTRON
MAD_SNP75	[A/G]	Ca_01613	Ca_Desi_Chr_1	24838360	CDS (Synonymous)
MAD_SNP76	[G/A]	Ca_01653	Ca_Desi_Chr_1	25584206	INTRON
MAD_SNP77	[A/G]	--	Ca_Desi_Chr_1	26421301	INTERGENIC
MAD_SNP78	[C/T]	--	Ca_Desi_Chr_1	26421302	INTERGENIC
MAD_SNP79	[G/C]	Ca_01888	Ca_Desi_Chr_1	29442376	CDS (Non-synonymous)
MAD_SNP80	[C/T]	Ca_01902	Ca_Desi_Chr_1	29649191	INTRON
MAD_SNP81	[T/C]	Ca_01949	Ca_Desi_Chr_1	30280699	CDS (Non-synonymous)
MAD_SNP82	[G/A]	Ca_01949	Ca_Desi_Chr_1	30284273	INTRON
MAD_SNP83	[T/C]	Ca_01949	Ca_Desi_Chr_1	30285027	CDS (Synonymous)
MAD_SNP84	[C/T]	--	Ca_Desi_Chr_1	30310231	INTERGENIC
MAD_SNP85	[G/C]	Ca_01999	Ca_Desi_Chr_1	30942802	CDS (Synonymous)
MAD_SNP86	[C/T]	Ca_02116	Ca_Desi_Chr_1	32434343	INTRON
MAD_SNP87	[G/C]	Ca_02116	Ca_Desi_Chr_1	32434370	INTRON
MAD_SNP88	[C/T]	Ca_02119	Ca_Desi_Chr_1	32452598	DRR
MAD_SNP89	[C/T]	--	Ca_Desi_Chr_1	32886545	INTERGENIC
MAD_SNP90	[G/A]	Ca_02156	Ca_Desi_Chr_1	32924483	INTRON
MAD_SNP91	[C/G]	Ca_02167	Ca_Desi_Chr_1	33038368	INTRON
MAD_SNP92	[A/T]	Ca_02167	Ca_Desi_Chr_1	33038427	INTRON
MAD_SNP93	[A/G]	Ca_02168	Ca_Desi_Chr_1	33043165	INTRON
MAD_SNP94	[T/G]	Ca_02168	Ca_Desi_Chr_1	33043233	CDS (Synonymous)
MAD_SNP95	[A/G]	Ca_02168	Ca_Desi_Chr_1	33043281	CDS (Synonymous)
MAD_SNP96	[G/A]	--	Ca_Desi_Chr_1	33049332	INTERGENIC
MAD_SNP97	[T/C]	Ca_02170	Ca_Desi_Chr_1	33057870	DRR
MAD_SNP98	[C/A]	Ca_02171	Ca_Desi_Chr_1	33076269	INTRON
MAD_SNP99	[C/T]	Ca_02188	Ca_Desi_Chr_1	33240913	DRR
MAD_SNP100	[G/A]	Ca_02188	Ca_Desi_Chr_1	33240916	DRR
MAD_SNP101	[G/A]	--	Ca_Desi_Chr_1	33256282	INTERGENIC
MAD_SNP102	[T/G]	Ca_02209	Ca_Desi_Chr_1	33545581	INTRON
MAD_SNP103	[G/A]	Ca_02237	Ca_Desi_Chr_1	33805261	CDS (Synonymous)
MAD_SNP104	[G/T]	Ca_02253	Ca_Desi_Chr_1	33948838	CDS (Synonymous)
MAD_SNP105	[G/A]	Ca_02299	Ca_Desi_Chr_1	34464880	CDS (Non-synonymous)
MAD_SNP106	[C/T]	Ca_02319	Ca_Desi_Chr_1	34634667	CDS (Synonymous)
MAD_SNP107	[C/A]	Ca_02349	Ca_Desi_Chr_1	34939157	CDS (Non-synonymous)
MAD_SNP108	[C/T]	Ca_02361	Ca_Desi_Chr_1	35091220	CDS (Non-synonymous)
MAD_SNP109	[G/A]	Ca_02367	Ca_Desi_Chr_1	35156572	CDS (Synonymous)
MAD_SNP110	[G/A]	Ca_02367	Ca_Desi_Chr_1	35157909	CDS (Synonymous)
MAD_SNP111	[A/G]	Ca_02380	Ca_Desi_Chr_1	35310394	INTRON
MAD_SNP112	[T/G]	Ca_02382	Ca_Desi_Chr_1	35325367	DRR
MAD_SNP113	[A/G]	Ca_02383	Ca_Desi_Chr_1	35327708	DRR
MAD_SNP114	[C/T]	Ca_02390	Ca_Desi_Chr_1	35389631	CDS (Synonymous)
MAD_SNP115	[T/C]	--	Ca_Desi_Chr_1	35590217	INTERGENIC
MAD_SNP116	[G/A]	--	Ca_Desi_Chr_1	35590238	INTERGENIC
MAD_SNP117	[G/A]	Ca_02441	Ca_Desi_Chr_1	35855878	INTRON
MAD_SNP118	[C/T]	Ca_02559	Ca_Desi_Chr_1	36917177	CDS (Non-synonymous)
MAD_SNP119	[A/C]	Ca_02559	Ca_Desi_Chr_1	36917207	INTRON
MAD_SNP120	[T/A]	Ca_02559	Ca_Desi_Chr_1	36917221	INTRON
MAD_SNP121	[G/A]	Ca_02644	Ca_Desi_Chr_1	37591211	INTRON
MAD_SNP122	[G/T]	Ca_02644	Ca_Desi_Chr_1	37591244	INTRON
MAD_SNP123	[G/C]	Ca_02644	Ca_Desi_Chr_1	37591259	INTRON
MAD_SNP124	[C/A]	Ca_02663	Ca_Desi_Chr_1	37735245	CDS (Non-synonymous)
MAD_SNP125	[G/C]	--	Ca_Desi_Chr_1	38253475	INTERGENIC
MAD_SNP126	[T/G]	--	Ca_Desi_Chr_1	38256174	INTERGENIC
MAD_SNP127	[G/T]	Ca_02724	Ca_Desi_Chr_1	38409310	CDS (Synonymous)
MAD_SNP128	[T/A]	Ca_02737	Ca_Desi_Chr_1	38563993	INTRON
MAD_SNP129	[T/C]	Ca_02737	Ca_Desi_Chr_1	38564038	CDS (Synonymous)
MAD_SNP130	[G/A]	Ca_02737	Ca_Desi_Chr_1	38564461	INTRON
MAD_SNP131	[T/A]	Ca_02737	Ca_Desi_Chr_1	38564469	INTRON
MAD_SNP132	[G/A]	Ca_02737	Ca_Desi_Chr_1	38564525	INTRON
MAD_SNP133	[T/C]	Ca_02773	Ca_Desi_Chr_1	38925020	CDS (Synonymous)
MAD_SNP134	[T/A]	--	Ca_Desi_Chr_2	541984	INTERGENIC
MAD_SNP135	[G/A]	--	Ca_Desi_Chr_2	541995	INTERGENIC
MAD_SNP136	[G/C]	Ca_02912	Ca_Desi_Chr_2	547943	DRR
MAD_SNP137	[C/A]	Ca_02923	Ca_Desi_Chr_2	733624	INTRON
MAD_SNP138	[C/A]	Ca_02923	Ca_Desi_Chr_2	733683	INTRON
MAD_SNP139	[C/T]	Ca_02925	Ca_Desi_Chr_2	765882	INTRON
MAD_SNP140	[T/G]	Ca_02925	Ca_Desi_Chr_2	765883	INTRON
MAD_SNP141	[T/A]	Ca_02925	Ca_Desi_Chr_2	765989	Large-effect
MAD_SNP142	[C/T]	Ca_02929	Ca_Desi_Chr_2	813151	CDS (Non-synonymous)
MAD_SNP143	[T/A]	Ca_02934	Ca_Desi_Chr_2	874868	CDS (Synonymous)
MAD_SNP144	[G/A]	--	Ca_Desi_Chr_2	875871	INTERGENIC
MAD_SNP145	[G/A]	--	Ca_Desi_Chr_2	875878	INTERGENIC
MAD_SNP146	[C/T]	Ca_02959	Ca_Desi_Chr_2	1476711	CDS (Synonymous)
MAD_SNP147	[C/T]	Ca_02959	Ca_Desi_Chr_2	1480091	CDS (Synonymous)
MAD_SNP148	[G/T]	Ca_02959	Ca_Desi_Chr_2	1480391	CDS (Synonymous)
MAD_SNP149	[G/A]	Ca_02959	Ca_Desi_Chr_2	1480418	CDS (Synonymous)
MAD_SNP150	[G/A]	Ca_02959	Ca_Desi_Chr_2	1480472	CDS (Synonymous)
MAD_SNP151	[A/C]	Ca_02973	Ca_Desi_Chr_2	1577314	INTRON
MAD_SNP152	[C/T]	Ca_02973	Ca_Desi_Chr_2	1577335	INTRON
MAD_SNP153	[G/A]	Ca_03030	Ca_Desi_Chr_2	2090337	INTRON
MAD_SNP154	[A/G]	Ca_03044	Ca_Desi_Chr_2	2285962	DRR
MAD_SNP155	[G/A]	Ca_03044	Ca_Desi_Chr_2	2285980	CDS (Synonymous)
MAD_SNP156	[G/A]	Ca_03097	Ca_Desi_Chr_2	2730020	CDS (Non-synonymous)
MAD_SNP157	[A/G]	Ca_03110	Ca_Desi_Chr_2	2830949	URR
MAD_SNP158	[T/C]	Ca_03133	Ca_Desi_Chr_2	2989447	DRR
MAD_SNP159	[T/C]	Ca_03133	Ca_Desi_Chr_2	2989538	DRR
MAD_SNP160	[C/A]	Ca_03135	Ca_Desi_Chr_2	3001274	CDS (Synonymous)
MAD_SNP161	[T/C]	Ca_03135	Ca_Desi_Chr_2	3001582	CDS (Synonymous)
MAD_SNP162	[T/C]	Ca_03135	Ca_Desi_Chr_2	3001822	DRR
MAD_SNP163	[A/G]	Ca_03142	Ca_Desi_Chr_2	3081515	INTRON
MAD_SNP164	[T/C]	Ca_03153	Ca_Desi_Chr_2	3153069	DRR
MAD_SNP165	[A/G]	Ca_03153	Ca_Desi_Chr_2	3153078	DRR
MAD_SNP166	[G/C]	Ca_03153	Ca_Desi_Chr_2	3153586	DRR
MAD_SNP167	[G/A]	Ca_03153	Ca_Desi_Chr_2	3158445	INTRON
MAD_SNP168	[G/A]	Ca_03153	Ca_Desi_Chr_2	3158619	INTRON
MAD_SNP169	[A/G]	Ca_03153	Ca_Desi_Chr_2	3158634	INTRON
MAD_SNP170	[A/G]	Ca_03160	Ca_Desi_Chr_2	3229988	INTRON
MAD_SNP171	[C/T]	Ca_03177	Ca_Desi_Chr_2	3406492	DRR
MAD_SNP172	[G/A]	Ca_03180	Ca_Desi_Chr_2	3413832	INTRON
MAD_SNP173	[T/G]	Ca_03180	Ca_Desi_Chr_2	3418267	CDS (Synonymous)
MAD_SNP174	[T/C]	Ca_03183	Ca_Desi_Chr_2	3437724	CDS (Synonymous)
MAD_SNP175	[T/C]	Ca_03183	Ca_Desi_Chr_2	3442527	DRR
MAD_SNP176	[T/C]	Ca_03185	Ca_Desi_Chr_2	3460854	DRR
MAD_SNP177	[T/C]	Ca_03228	Ca_Desi_Chr_2	3836655	CDS (Synonymous)
MAD_SNP178	[A/G]	--	Ca_Desi_Chr_2	4140265	INTERGENIC
MAD_SNP179	[G/A]	Ca_03298	Ca_Desi_Chr_2	4658907	CDS (Non-synonymous)
MAD_SNP180	[T/C]	Ca_03340	Ca_Desi_Chr_2	5178762	INTRON
MAD_SNP181	[G/A]	Ca_03340	Ca_Desi_Chr_2	5178815	INTRON
MAD_SNP182	[G/T]	--	Ca_Desi_Chr_2	5498748	INTERGENIC
MAD_SNP183	[A/G]	Ca_03379	Ca_Desi_Chr_2	5831624	CDS (Non-synonymous)
MAD_SNP184	[T/C]	--	Ca_Desi_Chr_2	5873513	INTERGENIC
MAD_SNP185	[A/T]	Ca_03383	Ca_Desi_Chr_2	5882661	DRR
MAD_SNP186	[T/C]	Ca_03384	Ca_Desi_Chr_2	5892888	DRR
MAD_SNP187	[C/G]	Ca_03384	Ca_Desi_Chr_2	5893006	DRR
MAD_SNP188	[A/T]	Ca_03385	Ca_Desi_Chr_2	5901802	DRR
MAD_SNP189	[A/C]	Ca_03385	Ca_Desi_Chr_2	5901811	DRR
MAD_SNP190	[A/G]	Ca_03385	Ca_Desi_Chr_2	5901850	DRR
MAD_SNP191	[G/A]	Ca_03385	Ca_Desi_Chr_2	5901853	DRR
MAD_SNP192	[G/A]	Ca_03385	Ca_Desi_Chr_2	5901882	DRR
MAD_SNP193	[T/C]	Ca_03385	Ca_Desi_Chr_2	5901901	DRR
MAD_SNP194	[G/A]	Ca_03396	Ca_Desi_Chr_2	6112086	CDS (Non-synonymous)
MAD_SNP195	[C/T]	Ca_03408	Ca_Desi_Chr_2	6282000	INTRON
MAD_SNP196	[T/A]	--	Ca_Desi_Chr_2	6314936	INTERGENIC
MAD_SNP197	[T/C]	Ca_03432	Ca_Desi_Chr_2	6610438	INTRON
MAD_SNP198	[G/A]	Ca_03443	Ca_Desi_Chr_2	6779831	INTRON
MAD_SNP199	[T/C]	Ca_03443	Ca_Desi_Chr_2	6779862	INTRON
MAD_SNP200	[G/A]	Ca_03511	Ca_Desi_Chr_2	7587499	CDS (Synonymous)
MAD_SNP201	[A/G]	Ca_03519	Ca_Desi_Chr_2	7657110	INTRON
MAD_SNP202	[G/A]	Ca_03555	Ca_Desi_Chr_2	8185828	CDS (Synonymous)
MAD_SNP203	[G/A]	Ca_03555	Ca_Desi_Chr_2	8185921	INTRON
MAD_SNP204	[C/T]	Ca_03555	Ca_Desi_Chr_2	8185937	INTRON
MAD_SNP205	[T/A]	Ca_03555	Ca_Desi_Chr_2	8185979	INTRON
MAD_SNP206	[C/T]	Ca_03555	Ca_Desi_Chr_2	8185991	CDS (Synonymous)
MAD_SNP207	[G/A]	--	Ca_Desi_Chr_2	9885752	INTERGENIC
MAD_SNP208	[T/C]	--	Ca_Desi_Chr_2	9885771	INTERGENIC
MAD_SNP209	[G/C]	--	Ca_Desi_Chr_2	9885779	INTERGENIC
MAD_SNP210	[T/G]	--	Ca_Desi_Chr_2	9885862	INTERGENIC
MAD_SNP211	[T/A]	--	Ca_Desi_Chr_2	9885863	INTERGENIC
MAD_SNP212	[T/C]	Ca_03691	Ca_Desi_Chr_2	10142007	CDS (Synonymous)
MAD_SNP213	[G/A]	Ca_03691	Ca_Desi_Chr_2	10142008	CDS (Non-synonymous)
MAD_SNP214	[A/C]	Ca_03691	Ca_Desi_Chr_2	10142011	CDS (Non-synonymous)
MAD_SNP215	[A/G]	Ca_03691	Ca_Desi_Chr_2	10142017	CDS (Non-synonymous)
MAD_SNP216	[G/A]	Ca_03691	Ca_Desi_Chr_2	10142018	CDS (Synonymous)
MAD_SNP217	[G/A]	Ca_03691	Ca_Desi_Chr_2	10142027	CDS (Non-synonymous)
MAD_SNP218	[C/A]	--	Ca_Desi_Chr_2	11196986	INTERGENIC
MAD_SNP219	[C/T]	Ca_03890	Ca_Desi_Chr_2	13321366	CDS (Synonymous)
MAD_SNP220	[G/A]	Ca_03935	Ca_Desi_Chr_2	14097659	INTRON
MAD_SNP221	[A/G]	--	Ca_Desi_Chr_2	16592886	INTERGENIC
MAD_SNP222	[G/A]	Ca_04053	Ca_Desi_Chr_2	16592918	CDS (Synonymous)
MAD_SNP223	[C/T]	Ca_04106	Ca_Desi_Chr_2	17579108	CDS (Non-synonymous)
MAD_SNP224	[A/G]	--	Ca_Desi_Chr_2	17629707	INTERGENIC
MAD_SNP225	[C/T]	--	Ca_Desi_Chr_2	17629794	INTERGENIC
MAD_SNP226	[C/T]	--	Ca_Desi_Chr_2	19565764	INTERGENIC
MAD_SNP227	[C/T]	--	Ca_Desi_Chr_2	20527624	INTERGENIC
MAD_SNP228	[G/T]	Ca_04234	Ca_Desi_Chr_2	21042303	CDS (Synonymous)
MAD_SNP229	[C/T]	Ca_04234	Ca_Desi_Chr_2	21042312	CDS (Synonymous)
MAD_SNP230	[G/A]	Ca_04291	Ca_Desi_Chr_2	22428916	DRR
MAD_SNP231	[C/T]	Ca_04299	Ca_Desi_Chr_2	22661498	INTRON
MAD_SNP232	[G/C]	Ca_04299	Ca_Desi_Chr_2	22661503	INTRON
MAD_SNP233	[A/G]	Ca_04299	Ca_Desi_Chr_2	22661547	INTRON
MAD_SNP234	[G/A]	Ca_04570	Ca_Desi_Chr_2	26839927	CDS (Non-synonymous)
MAD_SNP235	[C/G]	Ca_04572	Ca_Desi_Chr_2	26873511	DRR
MAD_SNP236	[G/A]	--	Ca_Desi_Chr_2	28581416	INTERGENIC
MAD_SNP237	[G/A]	Ca_04856	Ca_Desi_Chr_2	30603876	INTRON
MAD_SNP238	[C/T]	--	Ca_Desi_Chr_2	31287895	INTERGENIC
MAD_SNP239	[G/A]	Ca_04972	Ca_Desi_Chr_2	31821808	CDS (Synonymous)
MAD_SNP240	[G/T]	Ca_05026	Ca_Desi_Chr_2	32724076	CDS (Synonymous)
MAD_SNP241	[G/A]	Ca_05029	Ca_Desi_Chr_2	32808956	CDS (Synonymous)
MAD_SNP242	[A/G]	--	Ca_Desi_Chr_2	33232165	INTERGENIC
MAD_SNP243	[C/A]	Ca_05131	Ca_Desi_Chr_3	1107617	INTRON
MAD_SNP244	[G/T]	Ca_05131	Ca_Desi_Chr_3	1107638	INTRON
MAD_SNP245	[C/G]	--	Ca_Desi_Chr_3	1112996	INTERGENIC
MAD_SNP246	[A/G]	--	Ca_Desi_Chr_3	1113006	INTERGENIC
MAD_SNP247	[A/G]	Ca_05215	Ca_Desi_Chr_3	2634611	CDS (Non-synonymous)
MAD_SNP248	[T/C]	--	Ca_Desi_Chr_3	2643898	INTERGENIC
MAD_SNP249	[G/A]	Ca_05226	Ca_Desi_Chr_3	2722825	DRR
MAD_SNP250	[A/T]	Ca_05226	Ca_Desi_Chr_3	2722826	DRR
MAD_SNP251	[C/T]	Ca_05234	Ca_Desi_Chr_3	2793667	CDS (Synonymous)
MAD_SNP252	[C/A]	Ca_05271	Ca_Desi_Chr_3	3253166	DRR
MAD_SNP253	[G/A]	Ca_05400	Ca_Desi_Chr_3	5848239	CDS (Non-synonymous)
MAD_SNP254	[C/T]	Ca_05401	Ca_Desi_Chr_3	5862667	Large-effect
MAD_SNP255	[G/T]	Ca_05406	Ca_Desi_Chr_3	5895714	CDS (Synonymous)
MAD_SNP256	[G/A]	Ca_05416	Ca_Desi_Chr_3	5949266	CDS (Synonymous)
MAD_SNP257	[T/A]	--	Ca_Desi_Chr_3	5963739	INTERGENIC
MAD_SNP258	[T/A]	--	Ca_Desi_Chr_3	5963895	INTERGENIC
MAD_SNP259	[C/T]	--	Ca_Desi_Chr_3	5963900	INTERGENIC
MAD_SNP260	[T/C]	--	Ca_Desi_Chr_3	6000013	INTERGENIC
MAD_SNP261	[C/T]	--	Ca_Desi_Chr_3	6000021	INTERGENIC
MAD_SNP262	[G/C]	--	Ca_Desi_Chr_3	6000033	INTERGENIC
MAD_SNP263	[T/C]	Ca_05519	Ca_Desi_Chr_3	7819804	CDS (Synonymous)
MAD_SNP264	[C/T]	--	Ca_Desi_Chr_3	7901135	INTERGENIC
MAD_SNP265	[G/A]	Ca_05559	Ca_Desi_Chr_3	8554819	CDS (Synonymous)
MAD_SNP266	[A/C]	Ca_05565	Ca_Desi_Chr_3	8656523	DRR
MAD_SNP267	[G/A]	--	Ca_Desi_Chr_3	9986238	INTERGENIC
MAD_SNP268	[A/G]	--	Ca_Desi_Chr_3	9986264	INTERGENIC
MAD_SNP269	[A/G]	--	Ca_Desi_Chr_3	9986294	INTERGENIC
MAD_SNP270	[C/T]	--	Ca_Desi_Chr_3	9986295	INTERGENIC
MAD_SNP271	[C/T]	--	Ca_Desi_Chr_3	9986307	INTERGENIC
MAD_SNP272	[G/A]	--	Ca_Desi_Chr_3	9986311	INTERGENIC
MAD_SNP273	[C/A]	Ca_05679	Ca_Desi_Chr_3	11242062	CDS (Synonymous)
MAD_SNP274	[G/T]	Ca_05698	Ca_Desi_Chr_3	11689279	DRR
MAD_SNP275	[G/A]	Ca_05698	Ca_Desi_Chr_3	11689280	DRR
MAD_SNP276	[C/T]	Ca_05698	Ca_Desi_Chr_3	11689325	DRR
MAD_SNP277	[G/A]	Ca_05721	Ca_Desi_Chr_3	12179543	INTRON
MAD_SNP278	[G/C]	Ca_05721	Ca_Desi_Chr_3	12179555	INTRON
MAD_SNP279	[A/G]	Ca_05732	Ca_Desi_Chr_3	12644514	INTRON
MAD_SNP280	[G/C]	Ca_05784	Ca_Desi_Chr_3	13412210	CDS (Non-synonymous)
MAD_SNP281	[C/T]	Ca_05800	Ca_Desi_Chr_3	13612324	DRR
MAD_SNP282	[G/C]	--	Ca_Desi_Chr_3	13738851	INTERGENIC
MAD_SNP283	[G/A]	Ca_05927	Ca_Desi_Chr_3	16108747	INTRON
MAD_SNP284	[T/C]	--	Ca_Desi_Chr_3	16854692	INTERGENIC
MAD_SNP285	[G/A]	Ca_05997	Ca_Desi_Chr_3	17426256	CDS (Non-synonymous)
MAD_SNP286	[C/T]	Ca_06025	Ca_Desi_Chr_3	18077530	CDS (Synonymous)
MAD_SNP287	[T/C]	Ca_06191	Ca_Desi_Chr_3	21786338	DRR
MAD_SNP288	[G/A]	Ca_06250	Ca_Desi_Chr_3	22718591	INTRON
MAD_SNP289	[G/C]	--	Ca_Desi_Chr_3	23082584	INTERGENIC
MAD_SNP290	[T/C]	Ca_06278	Ca_Desi_Chr_3	23233672	INTRON
MAD_SNP291	[T/A]	Ca_06326	Ca_Desi_Chr_3	24042167	CDS (Synonymous)
MAD_SNP292	[C/A]	Ca_06326	Ca_Desi_Chr_3	24042170	CDS (Synonymous)
MAD_SNP293	[T/C]	Ca_06326	Ca_Desi_Chr_3	24042173	CDS (Synonymous)
MAD_SNP294	[G/A]	--	Ca_Desi_Chr_3	25396854	INTERGENIC
MAD_SNP295	[G/A]	--	Ca_Desi_Chr_3	26268417	INTERGENIC
MAD_SNP296	[G/A]	Ca_06690	Ca_Desi_Chr_3	28966966	CDS (Synonymous)
MAD_SNP297	[G/A]	--	Ca_Desi_Chr_3	32243564	INTERGENIC
MAD_SNP298	[G/A]	--	Ca_Desi_Chr_3	33034813	INTERGENIC
MAD_SNP299	[G/T]	Ca_07039	Ca_Desi_Chr_3	33066259	DRR
MAD_SNP300	[G/T]	Ca_07053	Ca_Desi_Chr_3	33209811	INTRON
MAD_SNP301	[A/G]	Ca_07053	Ca_Desi_Chr_3	33213264	INTRON
MAD_SNP302	[G/A]	Ca_07053	Ca_Desi_Chr_3	33213303	INTRON
MAD_SNP303	[A/G]	Ca_07060	Ca_Desi_Chr_3	33252426	CDS (Synonymous)
MAD_SNP304	[G/A]	Ca_07060	Ca_Desi_Chr_3	33255448	INTRON
MAD_SNP305	[C/T]	--	Ca_Desi_Chr_3	33631943	INTERGENIC
MAD_SNP306	[A/T]	Ca_07122	Ca_Desi_Chr_3	33847655	CDS (Synonymous)
MAD_SNP307	[G/A]	Ca_07173	Ca_Desi_Chr_3	34337575	DRR
MAD_SNP308	[C/T]	--	Ca_Desi_Chr_3	34647021	INTERGENIC
MAD_SNP309	[C/G]	--	Ca_Desi_Chr_3	34647061	INTERGENIC
MAD_SNP310	[C/A]	--	Ca_Desi_Chr_3	34647092	INTERGENIC
MAD_SNP311	[G/A]	Ca_07234	Ca_Desi_Chr_3	34904395	CDS (Synonymous)
MAD_SNP312	[C/T]	Ca_07308	Ca_Desi_Chr_3	35543341	CDS (Synonymous)
MAD_SNP313	[A/G]	Ca_07341	Ca_Desi_Chr_3	35916630	DRR
MAD_SNP314	[G/A]	Ca_07342	Ca_Desi_Chr_3	35929901	INTRON
MAD_SNP315	[G/A]	Ca_07342	Ca_Desi_Chr_3	35929902	INTRON
MAD_SNP316	[T/A]	Ca_07342	Ca_Desi_Chr_3	35929912	INTRON
MAD_SNP317	[A/G]	Ca_07347	Ca_Desi_Chr_3	35969418	CDS (Synonymous)
MAD_SNP318	[A/G]	Ca_07347	Ca_Desi_Chr_3	35969543	CDS (Synonymous)
MAD_SNP319	[C/T]	Ca_07349	Ca_Desi_Chr_3	35989008	CDS (Synonymous)
MAD_SNP320	[T/C]	Ca_07364	Ca_Desi_Chr_3	36173029	INTRON
MAD_SNP321	[G/C]	Ca_07385	Ca_Desi_Chr_3	36299589	INTRON
MAD_SNP322	[T/A]	Ca_07385	Ca_Desi_Chr_3	36299605	INTRON
MAD_SNP323	[A/G]	Ca_07408	Ca_Desi_Chr_3	36501498	INTRON
MAD_SNP324	[G/A]	Ca_07444	Ca_Desi_Chr_3	36858079	CDS (Non-synonymous)
MAD_SNP325	[G/A]	Ca_07517	Ca_Desi_Chr_3	37471313	CDS (Synonymous)
MAD_SNP326	[T/A]	Ca_07587	Ca_Desi_Chr_3	38115345	CDS (Synonymous)
MAD_SNP327	[G/A]	Ca_07620	Ca_Desi_Chr_3	38451306	INTRON
MAD_SNP328	[G/A]	Ca_07620	Ca_Desi_Chr_3	38451394	CDS (Non-synonymous)
MAD_SNP329	[T/C]	Ca_07620	Ca_Desi_Chr_3	38452060	INTRON
MAD_SNP330	[A/G]	Ca_07622	Ca_Desi_Chr_3	38467528	CDS (Synonymous)
MAD_SNP331	[C/A]	Ca_07734	Ca_Desi_Chr_3	39509275	INTRON
MAD_SNP332	[G/C]	Ca_07749	Ca_Desi_Chr_3	39665887	DRR
MAD_SNP333	[T/C]	Ca_07754	Ca_Desi_Chr_3	39713198	INTRON
MAD_SNP334	[C/T]	Ca_07755	Ca_Desi_Chr_3	39727327	INTRON
MAD_SNP335	[T/A]	Ca_07769	Ca_Desi_Chr_3	39823622	INTRON
MAD_SNP336	[C/T]	Ca_07772	Ca_Desi_Chr_3	39837598	INTRON
MAD_SNP337	[T/C]	Ca_07772	Ca_Desi_Chr_3	39842881	DRR
MAD_SNP338	[A/G]	Ca_07777	Ca_Desi_Chr_3	39887505	CDS (Synonymous)
MAD_SNP339	[C/T]	Ca_07888	Ca_Desi_Chr_3	40919804	DRR
MAD_SNP340	[G/A]	Ca_07943	Ca_Desi_Chr_3	41410475	DRR
MAD_SNP341	[C/T]	Ca_08037	Ca_Desi_Chr_4	94968	INTRON
MAD_SNP342	[C/T]	--	Ca_Desi_Chr_4	330167	INTERGENIC
MAD_SNP343	[C/T]	Ca_08066	Ca_Desi_Chr_4	488486	CDS (Synonymous)
MAD_SNP344	[A/T]	Ca_08066	Ca_Desi_Chr_4	488531	CDS (Synonymous)
MAD_SNP345	[G/A]	Ca_08066	Ca_Desi_Chr_4	488592	CDS (Synonymous)
MAD_SNP346	[T/C]	Ca_08066	Ca_Desi_Chr_4	488605	CDS (Non-synonymous)
MAD_SNP347	[T/C]	Ca_08066	Ca_Desi_Chr_4	488611	CDS (Synonymous)
MAD_SNP348	[G/A]	Ca_08090	Ca_Desi_Chr_4	1005491	INTRON
MAD_SNP349	[C/T]	Ca_08090	Ca_Desi_Chr_4	1005509	INTRON
MAD_SNP350	[A/G]	Ca_08090	Ca_Desi_Chr_4	1011492	CDS (Synonymous)
MAD_SNP351	[T/A]	Ca_08090	Ca_Desi_Chr_4	1011657	INTRON
MAD_SNP352	[T/C]	Ca_08090	Ca_Desi_Chr_4	1011793	CDS (Synonymous)
MAD_SNP353	[G/A]	Ca_08097	Ca_Desi_Chr_4	1178441	INTRON
MAD_SNP354	[C/T]	Ca_08112	Ca_Desi_Chr_4	1354532	DRR
MAD_SNP355	[T/C]	Ca_08241	Ca_Desi_Chr_4	2857950	INTRON
MAD_SNP356	[T/A]	--	Ca_Desi_Chr_4	2874793	INTERGENIC
MAD_SNP357	[G/A]	--	Ca_Desi_Chr_4	2957801	INTERGENIC
MAD_SNP358	[A/T]	--	Ca_Desi_Chr_4	2957825	INTERGENIC
MAD_SNP359	[A/G]	--	Ca_Desi_Chr_4	2957831	INTERGENIC
MAD_SNP360	[G/A]	Ca_08342	Ca_Desi_Chr_4	4313715	DRR
MAD_SNP361	[G/A]	Ca_08342	Ca_Desi_Chr_4	4313744	DRR
MAD_SNP362	[A/G]	--	Ca_Desi_Chr_4	4494641	INTERGENIC
MAD_SNP363	[C/T]	Ca_08516	Ca_Desi_Chr_4	6561298	INTRON
MAD_SNP364	[A/G]	Ca_08516	Ca_Desi_Chr_4	6561377	CDS (Synonymous)
MAD_SNP365	[G/C]	--	Ca_Desi_Chr_4	6701524	INTERGENIC
MAD_SNP366	[G/A]	Ca_08622	Ca_Desi_Chr_4	7686911	CDS (Synonymous)
MAD_SNP367	[A/T]	Ca_08622	Ca_Desi_Chr_4	7687107	INTRON
MAD_SNP368	[G/T]	Ca_08632	Ca_Desi_Chr_4	7797075	DRR
MAD_SNP369	[G/T]	--	Ca_Desi_Chr_4	7806322	INTERGENIC
MAD_SNP370	[A/G]	Ca_08666	Ca_Desi_Chr_4	8203223	INTRON
MAD_SNP371	[G/C]	Ca_08670	Ca_Desi_Chr_4	8233006	INTRON
MAD_SNP372	[G/A]	Ca_08679	Ca_Desi_Chr_4	8318211	INTRON
MAD_SNP373	[C/A]	Ca_08679	Ca_Desi_Chr_4	8319249	DRR
MAD_SNP374	[G/C]	Ca_08681	Ca_Desi_Chr_4	8333069	CDS (Synonymous)
MAD_SNP375	[G/A]	Ca_08688	Ca_Desi_Chr_4	8444120	CDS (Synonymous)
MAD_SNP376	[G/A]	Ca_08689	Ca_Desi_Chr_4	8444194	DRR
MAD_SNP377	[C/T]	Ca_08689	Ca_Desi_Chr_4	8444488	DRR
MAD_SNP378	[T/G]	Ca_08689	Ca_Desi_Chr_4	8448897	INTRON
MAD_SNP379	[C/T]	Ca_08689	Ca_Desi_Chr_4	8449057	INTRON
MAD_SNP380	[C/G]	Ca_08689	Ca_Desi_Chr_4	8449061	INTRON
MAD_SNP381	[T/A]	Ca_08717	Ca_Desi_Chr_4	8757470	DRR
MAD_SNP382	[T/C]	Ca_08718	Ca_Desi_Chr_4	8762033	CDS (Non-synonymous)
MAD_SNP383	[G/C]	Ca_08719	Ca_Desi_Chr_4	8762415	DRR
MAD_SNP384	[A/T]	Ca_08732	Ca_Desi_Chr_4	8877775	CDS (Non-synonymous)
MAD_SNP385	[G/A]	Ca_08736	Ca_Desi_Chr_4	8912374	CDS (Synonymous)
MAD_SNP386	[C/A]	Ca_08736	Ca_Desi_Chr_4	8912425	CDS (Synonymous)
MAD_SNP387	[T/A]	Ca_08736	Ca_Desi_Chr_4	8912685	INTRON
MAD_SNP388	[T/C]	Ca_08737	Ca_Desi_Chr_4	8921971	DRR
MAD_SNP389	[T/C]	Ca_08740	Ca_Desi_Chr_4	8949417	INTRON
MAD_SNP390	[A/G]	Ca_08741	Ca_Desi_Chr_4	8961518	CDS (Synonymous)
MAD_SNP391	[C/T]	Ca_08741	Ca_Desi_Chr_4	8961521	CDS (Synonymous)
MAD_SNP392	[A/G]	Ca_08741	Ca_Desi_Chr_4	8961626	CDS (Synonymous)
MAD_SNP393	[C/A]	Ca_08824	Ca_Desi_Chr_4	10004378	DRR
MAD_SNP394	[C/T]	Ca_08833	Ca_Desi_Chr_4	10123723	CDS (Non-synonymous)
MAD_SNP395	[A/T]	Ca_08858	Ca_Desi_Chr_4	10410130	CDS (Synonymous)
MAD_SNP396	[A/C]	Ca_08858	Ca_Desi_Chr_4	10410177	INTRON
MAD_SNP397	[A/T]	--	Ca_Desi_Chr_4	10431489	INTERGENIC
MAD_SNP398	[T/C]	Ca_08866	Ca_Desi_Chr_4	10553679	CDS (Synonymous)
MAD_SNP399	[A/G]	Ca_08866	Ca_Desi_Chr_4	10553868	INTRON
MAD_SNP400	[G/C]	Ca_08902	Ca_Desi_Chr_4	10949142	CDS (Synonymous)
MAD_SNP401	[A/G]	Ca_08902	Ca_Desi_Chr_4	10949166	CDS (Synonymous)
MAD_SNP402	[C/T]	--	Ca_Desi_Chr_4	12009712	INTERGENIC
MAD_SNP403	[A/C]	Ca_09035	Ca_Desi_Chr_4	12451717	CDS (Non-synonymous)
MAD_SNP404	[G/A]	Ca_09038	Ca_Desi_Chr_4	12477345	DRR
MAD_SNP405	[A/G]	Ca_09037	Ca_Desi_Chr_4	12479697	DRR
MAD_SNP406	[C/G]	Ca_09081	Ca_Desi_Chr_4	12952417	CDS (Synonymous)
MAD_SNP407	[T/A]	--	Ca_Desi_Chr_4	12976726	INTERGENIC
MAD_SNP408	[A/T]	--	Ca_Desi_Chr_4	12987378	INTERGENIC
MAD_SNP409	[C/T]	Ca_09084	Ca_Desi_Chr_4	12998156	INTRON
MAD_SNP410	[A/G]	Ca_09084	Ca_Desi_Chr_4	13001285	INTRON
MAD_SNP411	[G/A]	Ca_09176	Ca_Desi_Chr_4	14300967	CDS (Synonymous)
MAD_SNP412	[G/A]	Ca_09236	Ca_Desi_Chr_4	15160508	CDS (Synonymous)
MAD_SNP413	[C/T]	--	Ca_Desi_Chr_4	15244395	INTERGENIC
MAD_SNP414	[G/A]	Ca_09334	Ca_Desi_Chr_4	16440728	DRR
MAD_SNP415	[A/G]	Ca_09334	Ca_Desi_Chr_4	16444752	CDS (Non-synonymous)
MAD_SNP416	[C/A]	Ca_09338	Ca_Desi_Chr_4	16499218	INTRON
MAD_SNP417	[A/G]	Ca_09338	Ca_Desi_Chr_4	16499256	INTRON
MAD_SNP418	[G/A]	Ca_09376	Ca_Desi_Chr_4	16995927	URR
MAD_SNP419	[T/C]	--	Ca_Desi_Chr_4	17313865	INTERGENIC
MAD_SNP420	[T/C]	Ca_09401	Ca_Desi_Chr_4	17361117	DRR
MAD_SNP421	[A/G]	--	Ca_Desi_Chr_4	17668344	INTERGENIC
MAD_SNP422	[G/A]	Ca_09505	Ca_Desi_Chr_4	18769377	INTRON
MAD_SNP423	[G/C]	Ca_09523	Ca_Desi_Chr_4	19001574	DRR
MAD_SNP424	[T/A]	Ca_09579	Ca_Desi_Chr_4	19697024	CDS (Non-synonymous)
MAD_SNP425	[A/G]	Ca_09579	Ca_Desi_Chr_4	19697065	CDS (Non-synonymous)
MAD_SNP426	[A/G]	Ca_09590	Ca_Desi_Chr_4	19839598	DRR
MAD_SNP427	[A/C]	Ca_09590	Ca_Desi_Chr_4	19839602	DRR
MAD_SNP428	[G/C]	Ca_09590	Ca_Desi_Chr_4	19839612	DRR
MAD_SNP429	[T/C]	Ca_09694	Ca_Desi_Chr_4	21184381	INTRON
MAD_SNP430	[A/C]	Ca_09697	Ca_Desi_Chr_4	21216019	DRR
MAD_SNP431	[C/G]	Ca_09704	Ca_Desi_Chr_4	21288798	INTRON
MAD_SNP432	[G/A]	Ca_09783	Ca_Desi_Chr_4	22293200	CDS (Synonymous)
MAD_SNP433	[G/A]	Ca_09791	Ca_Desi_Chr_4	22399619	INTRON
MAD_SNP434	[G/A]	Ca_09791	Ca_Desi_Chr_4	22399637	INTRON
MAD_SNP435	[A/G]	Ca_09897	Ca_Desi_Chr_4	23453802	CDS (Synonymous)
MAD_SNP436	[A/T]	Ca_09926	Ca_Desi_Chr_4	23846243	INTRON
MAD_SNP437	[A/T]	Ca_09926	Ca_Desi_Chr_4	23846282	INTRON
MAD_SNP438	[G/A]	Ca_09926	Ca_Desi_Chr_4	23846424	INTRON
MAD_SNP439	[G/A]	Ca_09987	Ca_Desi_Chr_4	24384221	CDS (Non-synonymous)
MAD_SNP440	[G/A]	Ca_09988	Ca_Desi_Chr_4	24393454	CDS (Synonymous)
MAD_SNP441	[G/T]	Ca_09988	Ca_Desi_Chr_4	24394311	CDS (Non-synonymous)
MAD_SNP442	[G/A]	Ca_09988	Ca_Desi_Chr_4	24394319	CDS (Non-synonymous)
MAD_SNP443	[C/T]	Ca_09988	Ca_Desi_Chr_4	24394321	CDS (Synonymous)
MAD_SNP444	[G/C]	Ca_10013	Ca_Desi_Chr_4	24762269	CDS (Non-synonymous)
MAD_SNP445	[G/A]	Ca_10014	Ca_Desi_Chr_4	24763278	DRR
MAD_SNP446	[A/G]	Ca_10014	Ca_Desi_Chr_4	24763287	DRR
MAD_SNP447	[C/A]	Ca_10014	Ca_Desi_Chr_4	24763309	DRR
MAD_SNP448	[A/G]	Ca_10014	Ca_Desi_Chr_4	24771099	CDS (Synonymous)
MAD_SNP449	[G/A]	Ca_10063	Ca_Desi_Chr_4	25425715	CDS (Non-synonymous)
MAD_SNP450	[G/A]	--	Ca_Desi_Chr_4	25443745	INTERGENIC
MAD_SNP451	[G/A]	Ca_10094	Ca_Desi_Chr_4	25845130	DRR
MAD_SNP452	[G/A]	--	Ca_Desi_Chr_4	26710224	INTERGENIC
MAD_SNP453	[A/G]	--	Ca_Desi_Chr_4	26710248	INTERGENIC
MAD_SNP454	[T/C]	Ca_10194	Ca_Desi_Chr_4	27047159	DRR
MAD_SNP455	[G/A]	Ca_10194	Ca_Desi_Chr_4	27047161	DRR
MAD_SNP456	[G/A]	Ca_10194	Ca_Desi_Chr_4	27047166	DRR
MAD_SNP457	[G/T]	Ca_10196	Ca_Desi_Chr_4	27060282	INTRON
MAD_SNP458	[C/T]	Ca_10198	Ca_Desi_Chr_4	27089264	INTRON
MAD_SNP459	[T/A]	Ca_10198	Ca_Desi_Chr_4	27089341	INTRON
MAD_SNP460	[C/T]	Ca_10198	Ca_Desi_Chr_4	27092161	CDS (Synonymous)
MAD_SNP461	[C/G]	Ca_10198	Ca_Desi_Chr_4	27092349	INTRON
MAD_SNP462	[T/C]	Ca_10198	Ca_Desi_Chr_4	27092420	CDS (Synonymous)
MAD_SNP463	[G/T]	Ca_10201	Ca_Desi_Chr_4	27118358	DRR
MAD_SNP464	[G/A]	Ca_10241	Ca_Desi_Chr_4	27499435	INTRON
MAD_SNP465	[G/C]	--	Ca_Desi_Chr_4	27502909	INTERGENIC
MAD_SNP466	[A/G]	Ca_10249	Ca_Desi_Chr_4	27577829	CDS (Synonymous)
MAD_SNP467	[A/T]	Ca_10251	Ca_Desi_Chr_4	27628912	INTRON
MAD_SNP468	[A/G]	Ca_10251	Ca_Desi_Chr_4	27630244	INTRON
MAD_SNP469	[G/A]	Ca_10266	Ca_Desi_Chr_4	27859952	CDS (Synonymous)
MAD_SNP470	[A/G]	Ca_10268	Ca_Desi_Chr_4	27880564	CDS (Synonymous)
MAD_SNP471	[A/G]	Ca_10269	Ca_Desi_Chr_4	27910434	INTRON
MAD_SNP472	[G/C]	Ca_10271	Ca_Desi_Chr_4	27958812	CDS (Non-synonymous)
MAD_SNP473	[C/A]	Ca_10275	Ca_Desi_Chr_4	28020670	DRR
MAD_SNP474	[G/T]	Ca_10275	Ca_Desi_Chr_4	28020781	DRR
MAD_SNP475	[G/A]	Ca_10276	Ca_Desi_Chr_4	28021749	INTRON
MAD_SNP476	[G/A]	Ca_10276	Ca_Desi_Chr_4	28021771	INTRON
MAD_SNP477	[G/C]	Ca_10276	Ca_Desi_Chr_4	28021789	INTRON
MAD_SNP478	[G/A]	Ca_10276	Ca_Desi_Chr_4	28021797	INTRON
MAD_SNP479	[G/A]	Ca_10276	Ca_Desi_Chr_4	28021840	INTRON
MAD_SNP480	[T/G]	--	Ca_Desi_Chr_4	29821986	INTERGENIC
MAD_SNP481	[C/T]	--	Ca_Desi_Chr_4	29822021	INTERGENIC
MAD_SNP482	[G/C]	Ca_10472	Ca_Desi_Chr_4	30361309	Large-effect
MAD_SNP483	[G/T]	Ca_10471	Ca_Desi_Chr_4	30361322	URR
MAD_SNP484	[G/C]	Ca_10525	Ca_Desi_Chr_4	30791507	DRR
MAD_SNP485	[C/G]	Ca_10529	Ca_Desi_Chr_4	30842459	CDS (Synonymous)
MAD_SNP486	[T/A]	Ca_10529	Ca_Desi_Chr_4	30843944	CDS (Synonymous)
MAD_SNP487	[C/A]	Ca_10529	Ca_Desi_Chr_4	30843980	CDS (Synonymous)
MAD_SNP488	[G/A]	Ca_10529	Ca_Desi_Chr_4	30844004	CDS (Synonymous)
MAD_SNP489	[G/T]	Ca_10529	Ca_Desi_Chr_4	30845093	CDS (Non-synonymous)
MAD_SNP490	[G/A]	Ca_10572	Ca_Desi_Chr_4	31306006	CDS (Synonymous)
MAD_SNP491	[C/T]	--	Ca_Desi_Chr_4	31628069	INTERGENIC
MAD_SNP492	[T/C]	--	Ca_Desi_Chr_4	32132436	INTERGENIC
MAD_SNP493	[G/T]	--	Ca_Desi_Chr_4	32132463	INTERGENIC
MAD_SNP494	[C/T]	--	Ca_Desi_Chr_4	32132465	INTERGENIC
MAD_SNP495	[T/G]	--	Ca_Desi_Chr_4	32132470	INTERGENIC
MAD_SNP496	[A/T]	Ca_10684	Ca_Desi_Chr_4	32617421	DRR
MAD_SNP497	[C/A]	Ca_10686	Ca_Desi_Chr_4	32648363	INTRON
MAD_SNP498	[A/G]	Ca_10689	Ca_Desi_Chr_4	32678083	DRR
MAD_SNP499	[G/A]	Ca_10718	Ca_Desi_Chr_4	32934124	INTRON
MAD_SNP500	[T/A]	Ca_10725	Ca_Desi_Chr_4	33041382	CDS (Non-synonymous)
MAD_SNP501	[C/A]	--	Ca_Desi_Chr_4	33050134	INTERGENIC
MAD_SNP502	[A/T]	Ca_10731	Ca_Desi_Chr_4	33135730	INTRON
MAD_SNP503	[T/A]	Ca_10753	Ca_Desi_Chr_4	33328604	INTRON
MAD_SNP504	[G/A]	Ca_10758	Ca_Desi_Chr_4	33416822	CDS (Synonymous)
MAD_SNP505	[A/T]	Ca_10764	Ca_Desi_Chr_4	33483504	INTRON
MAD_SNP506	[A/G]	Ca_10771	Ca_Desi_Chr_4	33517058	DRR
MAD_SNP507	[G/A]	Ca_10771	Ca_Desi_Chr_4	33517062	DRR
MAD_SNP508	[A/C]	Ca_10771	Ca_Desi_Chr_4	33528038	CDS (Non-synonymous)
MAD_SNP509	[G/T]	Ca_10773	Ca_Desi_Chr_4	33561629	INTRON
MAD_SNP510	[G/A]	Ca_10773	Ca_Desi_Chr_4	33561693	CDS (Synonymous)
MAD_SNP511	[A/C]	Ca_10781	Ca_Desi_Chr_4	33687949	DRR
MAD_SNP512	[C/A]	Ca_10785	Ca_Desi_Chr_4	33718331	CDS (Synonymous)
MAD_SNP513	[C/T]	Ca_10794	Ca_Desi_Chr_4	33782852	CDS (Synonymous)
MAD_SNP514	[C/G]	Ca_10798	Ca_Desi_Chr_4	33824284	INTRON
MAD_SNP515	[G/A]	Ca_10800	Ca_Desi_Chr_4	33843812	INTRON
MAD_SNP516	[G/T]	--	Ca_Desi_Chr_4	34074437	INTERGENIC
MAD_SNP517	[C/A]	--	Ca_Desi_Chr_4	34074440	INTERGENIC
MAD_SNP518	[A/G]	--	Ca_Desi_Chr_4	34074449	INTERGENIC
MAD_SNP519	[C/A]	Ca_10835	Ca_Desi_Chr_4	34430500	CDS (Synonymous)
MAD_SNP520	[G/A]	Ca_10835	Ca_Desi_Chr_4	34438641	CDS (Synonymous)
MAD_SNP521	[G/A]	Ca_10835	Ca_Desi_Chr_4	34438809	CDS (Synonymous)
MAD_SNP522	[A/T]	Ca_10851	Ca_Desi_Chr_4	34596600	INTRON
MAD_SNP523	[T/C]	Ca_10851	Ca_Desi_Chr_4	34596612	INTRON
MAD_SNP524	[G/A]	Ca_10851	Ca_Desi_Chr_4	34596851	CDS (Synonymous)
MAD_SNP525	[A/G]	Ca_10873	Ca_Desi_Chr_4	35013400	CDS (Synonymous)
MAD_SNP526	[A/T]	Ca_10876	Ca_Desi_Chr_4	35080336	CDS (Non-synonymous)
MAD_SNP527	[T/G]	Ca_10877	Ca_Desi_Chr_4	35108781	CDS (Synonymous)
MAD_SNP528	[G/A]	--	Ca_Desi_Chr_4	35142837	INTERGENIC
MAD_SNP529	[C/T]	--	Ca_Desi_Chr_4	35329973	INTERGENIC
MAD_SNP530	[T/C]	--	Ca_Desi_Chr_4	35496143	INTERGENIC
MAD_SNP531	[T/G]	--	Ca_Desi_Chr_4	35496689	INTERGENIC
MAD_SNP532	[G/C]	Ca_10897	Ca_Desi_Chr_4	35554744	INTRON
MAD_SNP533	[C/G]	--	Ca_Desi_Chr_4	35586575	INTERGENIC
MAD_SNP534	[T/C]	Ca_10906	Ca_Desi_Chr_4	35767834	INTRON
MAD_SNP535	[G/T]	Ca_10926	Ca_Desi_Chr_4	36145339	DRR
MAD_SNP536	[G/T]	Ca_10956	Ca_Desi_Chr_4	36790362	CDS (Synonymous)
MAD_SNP537	[A/G]	Ca_10962	Ca_Desi_Chr_4	36822272	CDS (Synonymous)
MAD_SNP538	[G/A]	Ca_10962	Ca_Desi_Chr_4	36822287	CDS (Synonymous)
MAD_SNP539	[A/C]	Ca_10962	Ca_Desi_Chr_4	36824657	INTRON
MAD_SNP540	[T/A]	Ca_10962	Ca_Desi_Chr_4	36824673	INTRON
MAD_SNP541	[G/A]	Ca_10968	Ca_Desi_Chr_4	37080038	INTRON
MAD_SNP542	[G/A]	Ca_10968	Ca_Desi_Chr_4	37080098	INTRON
MAD_SNP543	[T/C]	Ca_10971	Ca_Desi_Chr_4	37134986	INTRON
MAD_SNP544	[A/T]	Ca_10980	Ca_Desi_Chr_4	37323692	CDS (Synonymous)
MAD_SNP545	[G/T]	Ca_10993	Ca_Desi_Chr_4	37535970	CDS (Synonymous)
MAD_SNP546	[C/T]	Ca_11010	Ca_Desi_Chr_4	37864970	CDS (Synonymous)
MAD_SNP547	[C/G]	Ca_11017	Ca_Desi_Chr_4	38023251	CDS (Non-synonymous)
MAD_SNP548	[A/G]	Ca_11017	Ca_Desi_Chr_4	38023378	INTRON
MAD_SNP549	[T/C]	Ca_11021	Ca_Desi_Chr_4	38127899	INTRON
MAD_SNP550	[G/T]	Ca_11021	Ca_Desi_Chr_4	38127903	INTRON
MAD_SNP551	[G/A]	Ca_11030	Ca_Desi_Chr_4	38288915	CDS (Non-synonymous)
MAD_SNP552	[C/T]	Ca_11088	Ca_Desi_Chr_4	39322609	CDS (Synonymous)
MAD_SNP553	[T/C]	Ca_11090	Ca_Desi_Chr_4	39336421	DRR
MAD_SNP554	[T/C]	Ca_11090	Ca_Desi_Chr_4	39336462	DRR
MAD_SNP555	[C/T]	--	Ca_Desi_Chr_4	40180408	INTERGENIC
MAD_SNP556	[C/T]	--	Ca_Desi_Chr_4	41204559	INTERGENIC
MAD_SNP557	[A/C]	--	Ca_Desi_Chr_4	42064694	INTERGENIC
MAD_SNP558	[C/T]	--	Ca_Desi_Chr_4	42064902	INTERGENIC
MAD_SNP559	[C/T]	Ca_11242	Ca_Desi_Chr_4	42384000	DRR
MAD_SNP560	[C/G]	--	Ca_Desi_Chr_4	43384229	INTERGENIC
MAD_SNP561	[G/A]	--	Ca_Desi_Chr_4	43497433	INTERGENIC
MAD_SNP562	[T/A]	Ca_11362	Ca_Desi_Chr_4	44896437	DRR
MAD_SNP563	[A/G]	Ca_11372	Ca_Desi_Chr_4	45129743	CDS (Non-synonymous)
MAD_SNP564	[A/G]	--	Ca_Desi_Chr_4	45681679	INTERGENIC
MAD_SNP565	[A/C]	Ca_11442	Ca_Desi_Chr_4	46585492	DRR
MAD_SNP566	[A/C]	--	Ca_Desi_Chr_4	47186557	INTERGENIC
MAD_SNP567	[G/A]	Ca_11473	Ca_Desi_Chr_4	47315089	CDS (Non-synonymous)
MAD_SNP568	[C/T]	Ca_11473	Ca_Desi_Chr_4	47321057	DRR
MAD_SNP569	[G/A]	Ca_11473	Ca_Desi_Chr_4	47321058	DRR
MAD_SNP570	[A/T]	Ca_11509	Ca_Desi_Chr_4	47911371	CDS (Synonymous)
MAD_SNP571	[A/G]	Ca_11509	Ca_Desi_Chr_4	47911395	CDS (Synonymous)
MAD_SNP572	[A/G]	Ca_11514	Ca_Desi_Chr_4	47977459	INTRON
MAD_SNP573	[G/A]	Ca_11514	Ca_Desi_Chr_4	47977597	INTRON
MAD_SNP574	[T/C]	--	Ca_Desi_Chr_4	48000234	INTERGENIC
MAD_SNP575	[G/A]	--	Ca_Desi_Chr_4	49685210	INTERGENIC
MAD_SNP576	[T/G]	--	Ca_Desi_Chr_4	49685219	INTERGENIC
MAD_SNP577	[G/A]	--	Ca_Desi_Chr_4	49707974	INTERGENIC
MAD_SNP578	[C/T]	Ca_11587	Ca_Desi_Chr_4	49732213	CDS (Synonymous)
MAD_SNP579	[G/A]	Ca_11622	Ca_Desi_Chr_4	50462907	Large-effect
MAD_SNP580	[A/C]	Ca_11637	Ca_Desi_Chr_4	50770236	INTRON
MAD_SNP581	[C/T]	--	Ca_Desi_Chr_4	51096414	INTERGENIC
MAD_SNP582	[G/T]	Ca_11652	Ca_Desi_Chr_4	51162330	CDS (Synonymous)
MAD_SNP583	[T/C]	--	Ca_Desi_Chr_4	51391473	INTERGENIC
MAD_SNP584	[G/T]	Ca_11708	Ca_Desi_Chr_4	52255582	CDS (Synonymous)
MAD_SNP585	[A/G]	Ca_11711	Ca_Desi_Chr_4	52302185	DRR
MAD_SNP586	[C/A]	Ca_11711	Ca_Desi_Chr_4	52302368	DRR
MAD_SNP587	[A/C]	Ca_11710	Ca_Desi_Chr_4	52303691	DRR
MAD_SNP588	[T/C]	Ca_11712	Ca_Desi_Chr_4	52310252	INTRON
MAD_SNP589	[A/T]	Ca_11712	Ca_Desi_Chr_4	52311412	INTRON
MAD_SNP590	[T/C]	--	Ca_Desi_Chr_4	52320309	INTERGENIC
MAD_SNP591	[A/T]	Ca_11736	Ca_Desi_Chr_4	52666975	DRR
MAD_SNP592	[G/C]	Ca_11736	Ca_Desi_Chr_4	52666989	DRR
MAD_SNP593	[T/A]	Ca_11736	Ca_Desi_Chr_4	52666993	DRR
MAD_SNP594	[T/A]	Ca_11773	Ca_Desi_Chr_4	53224488	DRR
MAD_SNP595	[T/G]	Ca_11783	Ca_Desi_Chr_4	53376164	DRR
MAD_SNP596	[G/A]	Ca_11810	Ca_Desi_Chr_4	53785677	CDS (Synonymous)
MAD_SNP597	[T/A]	Ca_11810	Ca_Desi_Chr_4	53785704	URR
MAD_SNP598	[A/G]	Ca_11813	Ca_Desi_Chr_4	53802031	INTRON
MAD_SNP599	[T/C]	--	Ca_Desi_Chr_4	54123542	INTERGENIC
MAD_SNP600	[C/T]	--	Ca_Desi_Chr_4	54316004	INTERGENIC
MAD_SNP601	[T/C]	Ca_11912	Ca_Desi_Chr_5	330356	CDS (Synonymous)
MAD_SNP602	[G/A]	Ca_11939	Ca_Desi_Chr_5	779392	URR
MAD_SNP603	[G/C]	Ca_11946	Ca_Desi_Chr_5	980103	CDS (Synonymous)
MAD_SNP604	[C/T]	Ca_11946	Ca_Desi_Chr_5	980140	CDS (Synonymous)
MAD_SNP605	[G/A]	Ca_11987	Ca_Desi_Chr_5	1698093	CDS (Synonymous)
MAD_SNP606	[C/T]	Ca_11994	Ca_Desi_Chr_5	1787249	CDS (Synonymous)
MAD_SNP607	[C/T]	Ca_11994	Ca_Desi_Chr_5	1787255	CDS (Synonymous)
MAD_SNP608	[C/T]	--	Ca_Desi_Chr_5	1945041	INTERGENIC
MAD_SNP609	[G/A]	--	Ca_Desi_Chr_5	3500868	INTERGENIC
MAD_SNP610	[C/A]	--	Ca_Desi_Chr_5	3755755	INTERGENIC
MAD_SNP611	[A/G]	--	Ca_Desi_Chr_5	4703845	INTERGENIC
MAD_SNP612	[C/T]	--	Ca_Desi_Chr_5	4703882	INTERGENIC
MAD_SNP613	[C/T]	--	Ca_Desi_Chr_5	4703894	INTERGENIC
MAD_SNP614	[C/T]	--	Ca_Desi_Chr_5	6641476	INTERGENIC
MAD_SNP615	[C/T]	Ca_12270	Ca_Desi_Chr_5	6869733	CDS (Synonymous)
MAD_SNP616	[G/A]	Ca_12270	Ca_Desi_Chr_5	6869738	CDS (Synonymous)
MAD_SNP617	[C/T]	Ca_12270	Ca_Desi_Chr_5	6869789	CDS (Synonymous)
MAD_SNP618	[G/A]	--	Ca_Desi_Chr_5	9031733	INTERGENIC
MAD_SNP619	[T/C]	--	Ca_Desi_Chr_5	9042477	INTERGENIC
MAD_SNP620	[C/A]	Ca_12452	Ca_Desi_Chr_5	9982389	INTRON
MAD_SNP621	[A/G]	Ca_12452	Ca_Desi_Chr_5	9982511	INTRON
MAD_SNP622	[C/T]	Ca_12452	Ca_Desi_Chr_5	9982523	INTRON
MAD_SNP623	[C/T]	--	Ca_Desi_Chr_5	10019478	INTERGENIC
MAD_SNP624	[C/A]	Ca_12454	Ca_Desi_Chr_5	10033305	INTRON
MAD_SNP625	[C/A]	Ca_12631	Ca_Desi_Chr_5	13152290	CDS (Non-synonymous)
MAD_SNP626	[G/A]	Ca_12759	Ca_Desi_Chr_5	16045531	DRR
MAD_SNP627	[T/C]	Ca_12925	Ca_Desi_Chr_5	19728236	DRR
MAD_SNP628	[T/C]	--	Ca_Desi_Chr_5	20737863	INTERGENIC
MAD_SNP629	[C/A]	Ca_13149	Ca_Desi_Chr_5	24179293	CDS (Synonymous)
MAD_SNP630	[A/C]	Ca_13225	Ca_Desi_Chr_5	24961066	CDS (Non-synonymous)
MAD_SNP631	[A/T]	Ca_13225	Ca_Desi_Chr_5	24961088	CDS (Non-synonymous)
MAD_SNP632	[G/A]	--	Ca_Desi_Chr_5	25167090	INTERGENIC
MAD_SNP633	[C/T]	--	Ca_Desi_Chr_5	25167184	INTERGENIC
MAD_SNP634	[G/A]	--	Ca_Desi_Chr_5	25167186	INTERGENIC
MAD_SNP635	[C/T]	--	Ca_Desi_Chr_5	25167230	INTERGENIC
MAD_SNP636	[C/T]	Ca_13364	Ca_Desi_Chr_5	26747814	CDS (Synonymous)
MAD_SNP637	[T/C]	--	Ca_Desi_Chr_5	27412391	INTERGENIC
MAD_SNP638	[G/A]	Ca_13436	Ca_Desi_Chr_5	27657951	CDS (Synonymous)
MAD_SNP639	[T/A]	Ca_13495	Ca_Desi_Chr_5	28244603	CDS (Synonymous)
MAD_SNP640	[C/T]	Ca_13864	Ca_Desi_Chr_5	32180340	CDS (Non-synonymous)
MAD_SNP641	[C/T]	Ca_13864	Ca_Desi_Chr_5	32180391	CDS (Non-synonymous)
MAD_SNP642	[C/T]	--	Ca_Desi_Chr_5	33405843	INTERGENIC
MAD_SNP643	[C/T]	--	Ca_Desi_Chr_5	33760675	INTERGENIC
MAD_SNP644	[T/C]	--	Ca_Desi_Chr_5	35490898	INTERGENIC
MAD_SNP645	[T/C]	Ca_14507	Ca_Desi_Chr_5	38569638	INTRON
MAD_SNP646	[T/A]	Ca_14645	Ca_Desi_Chr_5	39945759	INTRON
MAD_SNP647	[G/T]	--	Ca_Desi_Chr_5	41083113	INTERGENIC
MAD_SNP648	[T/A]	--	Ca_Desi_Chr_5	41083122	INTERGENIC
MAD_SNP649	[G/A]	Ca_14879	Ca_Desi_Chr_5	42374509	CDS (Synonymous)
MAD_SNP650	[G/A]	--	Ca_Desi_Chr_5	42552273	INTERGENIC
MAD_SNP651	[C/A]	--	Ca_Desi_Chr_5	43909988	INTERGENIC
MAD_SNP652	[T/C]	--	Ca_Desi_Chr_5	43910046	INTERGENIC
MAD_SNP653	[C/T]	Ca_15162	Ca_Desi_Chr_5	45342576	CDS (Synonymous)
MAD_SNP654	[C/T]	Ca_15162	Ca_Desi_Chr_5	45346468	INTRON
MAD_SNP655	[A/G]	Ca_15162	Ca_Desi_Chr_5	45346480	INTRON
MAD_SNP656	[C/A]	--	Ca_Desi_Chr_6	657055	INTERGENIC
MAD_SNP657	[G/A]	--	Ca_Desi_Chr_6	657056	INTERGENIC
MAD_SNP658	[C/T]	Ca_15404	Ca_Desi_Chr_6	2677753	CDS (Non-synonymous)
MAD_SNP659	[T/G]	Ca_15486	Ca_Desi_Chr_6	3491941	CDS (Non-synonymous)
MAD_SNP660	[A/T]	Ca_15494	Ca_Desi_Chr_6	3567354	DRR
MAD_SNP661	[G/A]	Ca_15667	Ca_Desi_Chr_6	5380454	INTRON
MAD_SNP662	[C/T]	Ca_15750	Ca_Desi_Chr_6	6389358	CDS (Synonymous)
MAD_SNP663	[T/A]	Ca_15898	Ca_Desi_Chr_6	8147968	INTRON
MAD_SNP664	[T/C]	Ca_15898	Ca_Desi_Chr_6	8153146	INTRON
MAD_SNP665	[T/A]	Ca_15898	Ca_Desi_Chr_6	8153186	INTRON
MAD_SNP666	[T/G]	Ca_15907	Ca_Desi_Chr_6	8241302	CDS (Synonymous)
MAD_SNP667	[G/A]	Ca_15907	Ca_Desi_Chr_6	8241326	CDS (Synonymous)
MAD_SNP668	[C/T]	Ca_15965	Ca_Desi_Chr_6	8887721	CDS (Synonymous)
MAD_SNP669	[T/C]	--	Ca_Desi_Chr_6	8939884	INTERGENIC
MAD_SNP670	[T/A]	Ca_15972	Ca_Desi_Chr_6	8958366	DRR
MAD_SNP671	[C/A]	Ca_15979	Ca_Desi_Chr_6	9002833	INTRON
MAD_SNP672	[C/T]	Ca_15982	Ca_Desi_Chr_6	9033205	INTRON
MAD_SNP673	[C/T]	Ca_16054	Ca_Desi_Chr_6	9826416	DRR
MAD_SNP674	[A/G]	Ca_16054	Ca_Desi_Chr_6	9826466	DRR
MAD_SNP675	[C/G]	Ca_16131	Ca_Desi_Chr_6	10719698	CDS (Non-synonymous)
MAD_SNP676	[A/C]	Ca_16131	Ca_Desi_Chr_6	10719700	CDS (Non-synonymous)
MAD_SNP677	[A/G]	Ca_16136	Ca_Desi_Chr_6	10770645	CDS (Synonymous)
MAD_SNP678	[C/G]	Ca_16138	Ca_Desi_Chr_6	10782487	INTRON
MAD_SNP679	[G/T]	Ca_16172	Ca_Desi_Chr_6	11104497	INTRON
MAD_SNP680	[T/C]	Ca_16241	Ca_Desi_Chr_6	11865385	CDS (Synonymous)
MAD_SNP681	[C/A]	Ca_16259	Ca_Desi_Chr_6	12035743	CDS (Non-synonymous)
MAD_SNP682	[C/T]	Ca_16259	Ca_Desi_Chr_6	12036343	CDS (Synonymous)
MAD_SNP683	[G/T]	Ca_16275	Ca_Desi_Chr_6	12253096	INTRON
MAD_SNP684	[C/T]	Ca_16277	Ca_Desi_Chr_6	12277946	INTRON
MAD_SNP685	[A/G]	Ca_16277	Ca_Desi_Chr_6	12279324	CDS (Synonymous)
MAD_SNP686	[G/A]	--	Ca_Desi_Chr_6	12315924	INTERGENIC
MAD_SNP687	[G/A]	Ca_16283	Ca_Desi_Chr_6	12318605	INTRON
MAD_SNP688	[A/C]	Ca_16283	Ca_Desi_Chr_6	12319010	INTRON
MAD_SNP689	[A/G]	Ca_16283	Ca_Desi_Chr_6	12325718	INTRON
MAD_SNP690	[C/T]	Ca_16283	Ca_Desi_Chr_6	12325750	INTRON
MAD_SNP691	[G/T]	Ca_16283	Ca_Desi_Chr_6	12330400	DRR
MAD_SNP692	[T/C]	Ca_16284	Ca_Desi_Chr_6	12331372	CDS (Synonymous)
MAD_SNP693	[G/A]	Ca_16287	Ca_Desi_Chr_6	12362493	CDS (Synonymous)
MAD_SNP694	[G/A]	Ca_16287	Ca_Desi_Chr_6	12362511	CDS (Synonymous)
MAD_SNP695	[T/G]	--	Ca_Desi_Chr_6	12433128	INTERGENIC
MAD_SNP696	[A/G]	--	Ca_Desi_Chr_6	14696295	INTERGENIC
MAD_SNP697	[A/G]	--	Ca_Desi_Chr_6	16158052	INTERGENIC
MAD_SNP698	[T/C]	Ca_16653	Ca_Desi_Chr_6	16826987	DRR
MAD_SNP699	[C/G]	Ca_16653	Ca_Desi_Chr_6	16826993	DRR
MAD_SNP700	[G/C]	Ca_16653	Ca_Desi_Chr_6	16826996	DRR
MAD_SNP701	[A/C]	Ca_16653	Ca_Desi_Chr_6	16827011	DRR
MAD_SNP702	[C/G]	--	Ca_Desi_Chr_6	16939746	INTERGENIC
MAD_SNP703	[G/T]	--	Ca_Desi_Chr_6	16939750	INTERGENIC
MAD_SNP704	[G/A]	--	Ca_Desi_Chr_6	17462641	INTERGENIC
MAD_SNP705	[C/T]	Ca_16758	Ca_Desi_Chr_6	18143990	INTRON
MAD_SNP706	[C/T]	Ca_16852	Ca_Desi_Chr_6	19288654	INTRON
MAD_SNP707	[T/A]	Ca_17158	Ca_Desi_Chr_6	22687498	INTRON
MAD_SNP708	[G/A]	Ca_17248	Ca_Desi_Chr_6	23858611	DRR
MAD_SNP709	[C/T]	Ca_17248	Ca_Desi_Chr_6	23858718	DRR
MAD_SNP710	[C/T]	Ca_17248	Ca_Desi_Chr_6	23858724	DRR
MAD_SNP711	[C/A]	Ca_17255	Ca_Desi_Chr_6	23947676	DRR
MAD_SNP712	[C/T]	Ca_17366	Ca_Desi_Chr_6	25357840	INTRON
MAD_SNP713	[C/T]	Ca_17370	Ca_Desi_Chr_6	25407317	INTRON
MAD_SNP714	[C/T]	Ca_17370	Ca_Desi_Chr_6	25407328	INTRON
MAD_SNP715	[G/A]	Ca_17370	Ca_Desi_Chr_6	25407372	INTRON
MAD_SNP716	[T/C]	Ca_17370	Ca_Desi_Chr_6	25407394	INTRON
MAD_SNP717	[C/T]	Ca_17448	Ca_Desi_Chr_6	26863178	CDS (Synonymous)
MAD_SNP718	[C/G]	Ca_17742	Ca_Desi_Chr_6	32722745	CDS (Synonymous)
MAD_SNP719	[C/T]	Ca_17793	Ca_Desi_Chr_6	33667098	CDS (Synonymous)
MAD_SNP720	[T/C]	Ca_17793	Ca_Desi_Chr_6	33667124	CDS (Synonymous)
MAD_SNP721	[G/A]	Ca_17887	Ca_Desi_Chr_6	35791158	DRR
MAD_SNP722	[A/T]	--	Ca_Desi_Chr_6	38477318	INTERGENIC
MAD_SNP723	[G/A]	--	Ca_Desi_Chr_6	39811116	INTERGENIC
MAD_SNP724	[C/T]	Ca_18240	Ca_Desi_Chr_6	42999386	INTRON
MAD_SNP725	[C/T]	--	Ca_Desi_Chr_6	48647057	INTERGENIC
MAD_SNP726	[T/C]	--	Ca_Desi_Chr_6	48647093	INTERGENIC
MAD_SNP727	[A/G]	Ca_18581	Ca_Desi_Chr_6	49096275	CDS (Synonymous)
MAD_SNP728	[T/C]	Ca_18581	Ca_Desi_Chr_6	49099323	CDS (Synonymous)
MAD_SNP729	[C/A]	Ca_18606	Ca_Desi_Chr_6	49353378	CDS (Synonymous)
MAD_SNP730	[A/T]	--	Ca_Desi_Chr_6	50237470	INTERGENIC
MAD_SNP731	[T/C]	--	Ca_Desi_Chr_6	50237477	INTERGENIC
MAD_SNP732	[C/T]	--	Ca_Desi_Chr_6	50237514	INTERGENIC
MAD_SNP733	[T/C]	--	Ca_Desi_Chr_6	50237521	INTERGENIC
MAD_SNP734	[A/T]	--	Ca_Desi_Chr_6	50237609	INTERGENIC
MAD_SNP735	[C/G]	Ca_18654	Ca_Desi_Chr_6	50240576	CDS (Non-synonymous)
MAD_SNP736	[T/A]	Ca_18654	Ca_Desi_Chr_6	50240831	CDS (Non-synonymous)
MAD_SNP737	[A/G]	Ca_18667	Ca_Desi_Chr_6	50466017	CDS (Synonymous)
MAD_SNP738	[G/C]	--	Ca_Desi_Chr_6	50817846	INTERGENIC
MAD_SNP739	[G/A]	Ca_18700	Ca_Desi_Chr_6	50864939	INTRON
MAD_SNP740	[A/T]	Ca_18724	Ca_Desi_Chr_6	51038916	DRR
MAD_SNP741	[C/T]	Ca_18724	Ca_Desi_Chr_6	51038936	DRR
MAD_SNP742	[A/G]	Ca_18724	Ca_Desi_Chr_6	51038945	DRR
MAD_SNP743	[G/A]	Ca_18729	Ca_Desi_Chr_6	51086481	CDS (Non-synonymous)
MAD_SNP744	[A/T]	Ca_18765	Ca_Desi_Chr_6	51462417	INTRON
MAD_SNP745	[G/A]	Ca_18809	Ca_Desi_Chr_6	51982868	CDS (Synonymous)
MAD_SNP746	[C/G]	Ca_18831	Ca_Desi_Chr_6	52329312	CDS (Synonymous)
MAD_SNP747	[T/C]	--	Ca_Desi_Chr_6	52368621	INTERGENIC
MAD_SNP748	[A/C]	--	Ca_Desi_Chr_6	52368645	INTERGENIC
MAD_SNP749	[G/A]	Ca_18928	Ca_Desi_Chr_6	53738002	INTRON
MAD_SNP750	[C/T]	Ca_18928	Ca_Desi_Chr_6	53740800	CDS (Synonymous)
MAD_SNP751	[G/C]	Ca_18935	Ca_Desi_Chr_6	53810516	DRR
MAD_SNP752	[A/G]	--	Ca_Desi_Chr_6	54124381	INTERGENIC
MAD_SNP753	[G/A]	Ca_19061	Ca_Desi_Chr_7	1021578	DRR
MAD_SNP754	[G/C]	Ca_19061	Ca_Desi_Chr_7	1022258	DRR
MAD_SNP755	[G/A]	Ca_19072	Ca_Desi_Chr_7	1101149	DRR
MAD_SNP756	[A/G]	Ca_19072	Ca_Desi_Chr_7	1101150	DRR
MAD_SNP757	[G/C]	Ca_19072	Ca_Desi_Chr_7	1103940	CDS (Non-synonymous)
MAD_SNP758	[C/G]	Ca_19080	Ca_Desi_Chr_7	1173747	INTRON
MAD_SNP759	[C/T]	Ca_19155	Ca_Desi_Chr_7	2282369	INTRON
MAD_SNP760	[T/G]	Ca_19155	Ca_Desi_Chr_7	2282391	INTRON
MAD_SNP761	[T/C]	Ca_19156	Ca_Desi_Chr_7	2286209	CDS (Non-synonymous)
MAD_SNP762	[C/A]	Ca_19159	Ca_Desi_Chr_7	2320730	CDS (Synonymous)
MAD_SNP763	[G/A]	Ca_19164	Ca_Desi_Chr_7	2364063	URR
MAD_SNP764	[T/G]	Ca_19179	Ca_Desi_Chr_7	2685767	CDS (Synonymous)
MAD_SNP765	[G/T]	Ca_19185	Ca_Desi_Chr_7	2739241	CDS (Non-synonymous)
MAD_SNP766	[T/G]	Ca_19199	Ca_Desi_Chr_7	3052675	INTRON
MAD_SNP767	[A/T]	Ca_19199	Ca_Desi_Chr_7	3052682	INTRON
MAD_SNP768	[T/G]	Ca_19199	Ca_Desi_Chr_7	3052903	INTRON
MAD_SNP769	[G/C]	Ca_19290	Ca_Desi_Chr_7	4501736	DRR
MAD_SNP770	[T/C]	Ca_19300	Ca_Desi_Chr_7	4612116	CDS (Synonymous)
MAD_SNP771	[C/T]	Ca_19345	Ca_Desi_Chr_7	5320476	INTRON
MAD_SNP772	[C/T]	Ca_19404	Ca_Desi_Chr_7	6312451	CDS (Synonymous)
MAD_SNP773	[A/G]	Ca_19404	Ca_Desi_Chr_7	6312484	CDS (Synonymous)
MAD_SNP774	[G/A]	Ca_19404	Ca_Desi_Chr_7	6316384	CDS (Synonymous)
MAD_SNP775	[C/A]	Ca_19416	Ca_Desi_Chr_7	6496052	INTRON
MAD_SNP776	[C/T]	--	Ca_Desi_Chr_7	6815226	INTERGENIC
MAD_SNP777	[A/G]	--	Ca_Desi_Chr_7	6815228	INTERGENIC
MAD_SNP778	[C/T]	Ca_19524	Ca_Desi_Chr_7	7866464	CDS (Synonymous)
MAD_SNP779	[A/G]	Ca_19655	Ca_Desi_Chr_7	10282399	INTRON
MAD_SNP780	[C/T]	--	Ca_Desi_Chr_7	10503536	INTERGENIC
MAD_SNP781	[G/A]	--	Ca_Desi_Chr_7	10510335	INTERGENIC
MAD_SNP782	[T/C]	Ca_19691	Ca_Desi_Chr_7	11185996	CDS (Synonymous)
MAD_SNP783	[G/A]	Ca_19695	Ca_Desi_Chr_7	11293067	CDS (Synonymous)
MAD_SNP784	[A/G]	Ca_19695	Ca_Desi_Chr_7	11293088	CDS (Synonymous)
MAD_SNP785	[A/T]	Ca_19695	Ca_Desi_Chr_7	11293453	INTRON
MAD_SNP786	[G/T]	Ca_19699	Ca_Desi_Chr_7	11333092	CDS (Synonymous)
MAD_SNP787	[G/A]	Ca_19837	Ca_Desi_Chr_7	14571783	INTRON
MAD_SNP788	[T/C]	--	Ca_Desi_Chr_7	15388269	INTERGENIC
MAD_SNP789	[C/A]	Ca_19879	Ca_Desi_Chr_7	15422373	DRR
MAD_SNP790	[C/T]	--	Ca_Desi_Chr_7	17162291	INTERGENIC
MAD_SNP791	[G/A]	--	Ca_Desi_Chr_7	17466638	INTERGENIC
MAD_SNP792	[C/T]	--	Ca_Desi_Chr_7	17466639	INTERGENIC
MAD_SNP793	[G/A]	--	Ca_Desi_Chr_7	24035480	INTERGENIC
MAD_SNP794	[A/G]	--	Ca_Desi_Chr_7	24035496	INTERGENIC
MAD_SNP795	[C/A]	--	Ca_Desi_Chr_7	24121490	INTERGENIC
MAD_SNP796	[A/G]	Ca_20341	Ca_Desi_Chr_7	24178892	INTRON
MAD_SNP797	[C/T]	Ca_20360	Ca_Desi_Chr_7	24467013	CDS (Non-synonymous)
MAD_SNP798	[T/A]	--	Ca_Desi_Chr_7	24825034	INTERGENIC
MAD_SNP799	[A/C]	Ca_20394	Ca_Desi_Chr_7	24911538	DRR
MAD_SNP800	[A/T]	--	Ca_Desi_Chr_7	25526821	INTERGENIC
MAD_SNP801	[C/T]	--	Ca_Desi_Chr_7	26397306	INTERGENIC
MAD_SNP802	[A/T]	Ca_20540	Ca_Desi_Chr_7	27314623	DRR
MAD_SNP803	[G/T]	Ca_20540	Ca_Desi_Chr_7	27314624	DRR
MAD_SNP804	[C/G]	Ca_20540	Ca_Desi_Chr_7	27314648	DRR
MAD_SNP805	[A/G]	Ca_20540	Ca_Desi_Chr_7	27314670	DRR
MAD_SNP806	[A/G]	Ca_20541	Ca_Desi_Chr_7	27327551	CDS (Synonymous)
MAD_SNP807	[G/A]	Ca_20541	Ca_Desi_Chr_7	27327573	CDS (Synonymous)
MAD_SNP808	[C/T]	Ca_20590	Ca_Desi_Chr_7	28006530	CDS (Synonymous)
MAD_SNP809	[T/C]	Ca_20616	Ca_Desi_Chr_7	28344103	INTRON
MAD_SNP810	[A/G]	--	Ca_Desi_Chr_7	30085012	INTERGENIC
MAD_SNP811	[T/G]	Ca_20776	Ca_Desi_Chr_7	30615886	DRR
MAD_SNP812	[A/G]	Ca_20776	Ca_Desi_Chr_7	30615984	DRR
MAD_SNP813	[G/A]	Ca_20941	Ca_Desi_Chr_7	32450356	CDS (Synonymous)
MAD_SNP814	[C/T]	Ca_20951	Ca_Desi_Chr_7	32507631	CDS (Non-synonymous)
MAD_SNP815	[A/G]	--	Ca_Desi_Chr_7	33464331	INTERGENIC
MAD_SNP816	[C/T]	--	Ca_Desi_Chr_7	33857933	INTERGENIC
MAD_SNP817	[G/A]	--	Ca_Desi_Chr_7	35422143	INTERGENIC
MAD_SNP818	[T/C]	Ca_21253	Ca_Desi_Chr_7	35929680	CDS (Non-synonymous)
MAD_SNP819	[A/G]	Ca_21277	Ca_Desi_Chr_7	36171779	CDS (Synonymous)
MAD_SNP820	[G/A]	Ca_21597	Ca_Desi_Chr_7	39561953	CDS (Synonymous)
MAD_SNP821	[C/T]	Ca_21654	Ca_Desi_Chr_7	40072316	DRR
MAD_SNP822	[G/A]	Ca_21721	Ca_Desi_Chr_7	40808909	INTRON
MAD_SNP823	[G/C]	Ca_21723	Ca_Desi_Chr_7	40846059	CDS (Synonymous)
MAD_SNP824	[A/C]	--	Ca_Desi_Chr_7	42169378	INTERGENIC
MAD_SNP825	[A/C]	--	Ca_Desi_Chr_7	42169380	INTERGENIC
MAD_SNP826	[A/G]	--	Ca_Desi_Chr_7	42169384	INTERGENIC
MAD_SNP827	[C/G]	Ca_21864	Ca_Desi_Chr_7	42170111	CDS (Synonymous)
MAD_SNP828	[A/T]	Ca_21866	Ca_Desi_Chr_7	42192196	INTRON
MAD_SNP829	[G/A]	--	Ca_Desi_Chr_7	42347522	INTERGENIC
MAD_SNP830	[G/A]	Ca_21935	Ca_Desi_Chr_7	42845017	DRR
MAD_SNP831	[G/A]	Ca_21938	Ca_Desi_Chr_7	42879661	INTRON
MAD_SNP832	[C/T]	Ca_21938	Ca_Desi_Chr_7	42883120	DRR
MAD_SNP833	[C/G]	--	Ca_Desi_Chr_7	43536774	INTERGENIC
MAD_SNP834	[T/C]	--	Ca_Desi_Chr_7	43536777	INTERGENIC
MAD_SNP835	[A/G]	--	Ca_Desi_Chr_7	43536825	INTERGENIC
MAD_SNP836	[T/C]	Ca_22008	Ca_Desi_Chr_7	43540170	INTRON
MAD_SNP837	[A/G]	Ca_22015	Ca_Desi_Chr_7	43617812	INTRON
MAD_SNP838	[T/C]	Ca_22015	Ca_Desi_Chr_7	43617821	INTRON
MAD_SNP839	[C/G]	Ca_22015	Ca_Desi_Chr_7	43617843	CDS (Non-synonymous)
MAD_SNP840	[A/T]	Ca_22019	Ca_Desi_Chr_7	43643955	CDS (Non-synonymous)
MAD_SNP841	[G/T]	Ca_22119	Ca_Desi_Chr_7	44642083	DRR
MAD_SNP842	[G/A]	--	Ca_Desi_Chr_7	44646547	INTERGENIC
MAD_SNP843	[G/T]	--	Ca_Desi_Chr_7	44655530	INTERGENIC
MAD_SNP844	[T/C]	--	Ca_Desi_Chr_7	44655784	INTERGENIC
MAD_SNP845	[A/T]	--	Ca_Desi_Chr_7	44941905	INTERGENIC
MAD_SNP846	[C/T]	--	Ca_Desi_Chr_7	44941931	INTERGENIC
MAD_SNP847	[A/C]	--	Ca_Desi_Chr_7	44942016	INTERGENIC
MAD_SNP848	[G/A]	Ca_22162	Ca_Desi_Chr_8	21335	DRR
MAD_SNP849	[T/C]	Ca_22162	Ca_Desi_Chr_8	21393	DRR
MAD_SNP850	[C/G]	Ca_22162	Ca_Desi_Chr_8	21450	DRR
MAD_SNP851	[A/G]	Ca_22176	Ca_Desi_Chr_8	337799	CDS (Synonymous)
MAD_SNP852	[C/T]	Ca_22176	Ca_Desi_Chr_8	337800	CDS (Synonymous)
MAD_SNP853	[T/A]	Ca_22188	Ca_Desi_Chr_8	531135	INTRON
MAD_SNP854	[C/A]	Ca_22248	Ca_Desi_Chr_8	933265	INTRON
MAD_SNP855	[A/G]	Ca_22271	Ca_Desi_Chr_8	1083826	DRR
MAD_SNP856	[T/A]	Ca_22271	Ca_Desi_Chr_8	1083880	DRR
MAD_SNP857	[C/G]	Ca_22298	Ca_Desi_Chr_8	1433753	CDS (Non-synonymous)
MAD_SNP858	[G/A]	Ca_22306	Ca_Desi_Chr_8	1518484	DRR
MAD_SNP859	[A/G]	Ca_22307	Ca_Desi_Chr_8	1525590	CDS (Non-synonymous)
MAD_SNP860	[A/C]	Ca_22321	Ca_Desi_Chr_8	1683247	DRR
MAD_SNP861	[A/G]	Ca_22488	Ca_Desi_Chr_8	4297461	DRR
MAD_SNP862	[T/C]	Ca_22498	Ca_Desi_Chr_8	4385393	INTRON
MAD_SNP863	[C/T]	Ca_22557	Ca_Desi_Chr_8	4961561	CDS (Synonymous)
MAD_SNP864	[T/C]	Ca_22566	Ca_Desi_Chr_8	5053713	CDS (Synonymous)
MAD_SNP865	[A/G]	Ca_22745	Ca_Desi_Chr_8	6691873	INTRON
MAD_SNP866	[A/G]	Ca_22773	Ca_Desi_Chr_8	6984350	CDS (Non-synonymous)
MAD_SNP867	[C/T]	Ca_22795	Ca_Desi_Chr_8	7172479	INTRON
MAD_SNP868	[C/G]	Ca_22826	Ca_Desi_Chr_8	7465932	CDS (Synonymous)
MAD_SNP869	[G/C]	Ca_22890	Ca_Desi_Chr_8	8145459	CDS (Synonymous)
MAD_SNP870	[A/G]	Ca_22892	Ca_Desi_Chr_8	8175288	CDS (Synonymous)
MAD_SNP871	[G/A]	--	Ca_Desi_Chr_8	10398083	INTERGENIC
MAD_SNP872	[G/A]	Ca_23091	Ca_Desi_Chr_8	11277186	CDS (Synonymous)
MAD_SNP873	[T/C]	Ca_23137	Ca_Desi_Chr_8	11724247	CDS (Non-synonymous)
MAD_SNP874	[A/G]	Ca_23197	Ca_Desi_Chr_8	12879270	CDS (Synonymous)
MAD_SNP875	[A/C]	Ca_23237	Ca_Desi_Chr_8	13423557	CDS (Non-synonymous)
MAD_SNP876	[G/C]	Ca_23244	Ca_Desi_Chr_8	13504269	DRR
MAD_SNP877	[T/G]	--	Ca_Desi_Chr_8	13532647	INTERGENIC
MAD_SNP878	[C/G]	Ca_23274	Ca_Desi_Chr_8	13796666	CDS (Non-synonymous)
MAD_SNP879	[G/A]	Ca_23356	Ca_Desi_Chr_8	14508234	INTRON
MAD_SNP880	[G/A]	--	Ca_Desi_Chr_8	15270292	INTERGENIC
MAD_SNP881	[G/A]	Ca_23592	Ca_Desi_Chr_8	17305796	DRR
MAD_SNP882	[C/T]	Ca_23593	Ca_Desi_Chr_8	17316273	CDS (Synonymous)
MAD_SNP883	[C/A]	Ca_23596	Ca_Desi_Chr_8	17354052	INTRON
MAD_SNP884	[A/G]	Ca_23596	Ca_Desi_Chr_8	17354072	INTRON
