# Supplementary material for: Genome-wide generation and genotyping of informative SNPs to scan molecular signatures for seed yield in chickpea
Source: Sci Rep. 2018 Sep 5;8:13240. doi: 10.1038/s41598-018-29926-1 (PMC6125345; doi:10.1038/s41598-018-29926-1)
Supplement: Supplementary file 4 — Table S4 [file 41598_2018_29926_MOESM4_ESM.xlsx]

## Sheet: Table S4
Table S4. Structural annotation of 1083 two accessions (ICC 4958 and CDC Frontier)-derived (TAD) SNPs in chickpea
SNP IDs	SNPs	Gene accession IDs	Chromosomes	Physical positions (bp)	Structural annotation
TAD_SNP1	[A/G]	Ca_00048	Ca_Kabuli_Chr_1	427372	CDS (Synonymous)
TAD_SNP2	[G/A]	Ca_00048	Ca_Kabuli_Chr_1	427390	CDS (Synonymous)
TAD_SNP3	[G/A]	Ca_00048	Ca_Kabuli_Chr_1	427399	CDS (Synonymous)
TAD_SNP4	[A/G]	Ca_00048	Ca_Kabuli_Chr_1	427411	CDS (Synonymous)
TAD_SNP5	[G/T]	Ca_00048	Ca_Kabuli_Chr_1	427417	CDS (Synonymous)
TAD_SNP6	[A/G]	Ca_00048	Ca_Kabuli_Chr_1	427432	CDS (Synonymous)
TAD_SNP7	[A/C]	Ca_00134	Ca_Kabuli_Chr_1	1085228	INTRON
TAD_SNP8	[T/G]	Ca_00134	Ca_Kabuli_Chr_1	1085230	INTRON
TAD_SNP9	[A/G]	Ca_00134	Ca_Kabuli_Chr_1	1085238	INTRON
TAD_SNP10	[G/A]	Ca_00134	Ca_Kabuli_Chr_1	1085293	INTRON
TAD_SNP11	[A/C]	Ca_00135	Ca_Kabuli_Chr_1	1091534	INTRON
TAD_SNP12	[G/A]	Ca_00224	Ca_Kabuli_Chr_1	1782760	INTRON
TAD_SNP13	[G/T]	Ca_00224	Ca_Kabuli_Chr_1	1782793	INTRON
TAD_SNP14	[C/T]	Ca_00233	Ca_Kabuli_Chr_1	1858073	INTRON
TAD_SNP15	[T/C]	Ca_00233	Ca_Kabuli_Chr_1	1858202	CDS (Non-synonymous)
TAD_SNP16	[G/A]	Ca_00233	Ca_Kabuli_Chr_1	1858226	CDS (Non-synonymous)
TAD_SNP17	[G/A]	Ca_00233	Ca_Kabuli_Chr_1	1859902	INTRON
TAD_SNP18	[G/A]	Ca_00233	Ca_Kabuli_Chr_1	1859914	INTRON
TAD_SNP19	[C/T]	Ca_00233	Ca_Kabuli_Chr_1	1861696	CDS (Synonymous)
TAD_SNP20	[T/G]	Ca_00233	Ca_Kabuli_Chr_1	1861707	INTRON
TAD_SNP21	[C/A]	Ca_00233	Ca_Kabuli_Chr_1	1861926	Large-effect
TAD_SNP22	[T/C]	Ca_00238	Ca_Kabuli_Chr_1	1904233	INTRON
TAD_SNP23	[T/C]	Ca_00248	Ca_Kabuli_Chr_1	1986964	DRR
TAD_SNP24	[T/C]	Ca_00248	Ca_Kabuli_Chr_1	1987366	DRR
TAD_SNP25	[A/G]	Ca_00260	Ca_Kabuli_Chr_1	2053830	CDS (Synonymous)
TAD_SNP26	[C/A]	Ca_00326	Ca_Kabuli_Chr_1	2649864	CDS (Synonymous)
TAD_SNP27	[A/T]	Ca_00340	Ca_Kabuli_Chr_1	2755091	CDS (Non-synonymous)
TAD_SNP28	[T/G]	Ca_00345	Ca_Kabuli_Chr_1	2808170	CDS (Synonymous)
TAD_SNP29	[T/A]	--	Ca_Kabuli_Chr_1	2856232	INTERGENIC
TAD_SNP30	[A/T]	Ca_00364	Ca_Kabuli_Chr_1	3001003	INTRON
TAD_SNP31	[A/G]	Ca_00371	Ca_Kabuli_Chr_1	3047634	INTRON
TAD_SNP32	[T/G]	--	Ca_Kabuli_Chr_1	3052100	INTERGENIC
TAD_SNP33	[A/T]	Ca_00372	Ca_Kabuli_Chr_1	3052183	CDS (Synonymous)
TAD_SNP34	[T/G]	Ca_00384	Ca_Kabuli_Chr_1	3140881	CDS (Synonymous)
TAD_SNP35	[C/T]	Ca_00384	Ca_Kabuli_Chr_1	3140908	CDS (Synonymous)
TAD_SNP36	[G/A]	Ca_00386	Ca_Kabuli_Chr_1	3151007	DRR
TAD_SNP37	[C/T]	Ca_00500	Ca_Kabuli_Chr_1	4189333	CDS (Synonymous)
TAD_SNP38	[T/C]	Ca_00507	Ca_Kabuli_Chr_1	4254174	CDS (Synonymous)
TAD_SNP39	[G/A]	Ca_00613	Ca_Kabuli_Chr_1	5249868	CDS (Synonymous)
TAD_SNP40	[G/A]	Ca_00697	Ca_Kabuli_Chr_1	6126772	INTRON
TAD_SNP41	[C/G]	--	Ca_Kabuli_Chr_1	6224010	INTERGENIC
TAD_SNP42	[C/T]	--	Ca_Kabuli_Chr_1	6224015	INTERGENIC
TAD_SNP43	[C/T]	Ca_07885	Ca_Kabuli_Chr_1	6257582	INTRON
TAD_SNP44	[C/G]	Ca_07885	Ca_Kabuli_Chr_1	6257653	INTRON
TAD_SNP45	[A/T]	Ca_07885	Ca_Kabuli_Chr_1	6257712	INTRON
TAD_SNP46	[A/G]	Ca_07886	Ca_Kabuli_Chr_1	6262461	INTRON
TAD_SNP47	[C/T]	--	Ca_Kabuli_Chr_1	6268776	INTERGENIC
TAD_SNP48	[A/G]	--	Ca_Kabuli_Chr_1	6268787	INTERGENIC
TAD_SNP49	[T/C]	Ca_07888	Ca_Kabuli_Chr_1	6278572	DRR
TAD_SNP50	[T/A]	Ca_07893	Ca_Kabuli_Chr_1	6329814	CDS (Synonymous)
TAD_SNP51	[G/A]	Ca_07893	Ca_Kabuli_Chr_1	6332104	INTRON
TAD_SNP52	[G/A]	Ca_07907	Ca_Kabuli_Chr_1	6433826	CDS (Synonymous)
TAD_SNP53	[C/T]	Ca_07907	Ca_Kabuli_Chr_1	6433841	CDS (Synonymous)
TAD_SNP54	[A/G]	Ca_07907	Ca_Kabuli_Chr_1	6433883	CDS (Synonymous)
TAD_SNP55	[C/T]	Ca_07907	Ca_Kabuli_Chr_1	6433925	CDS (Synonymous)
TAD_SNP56	[C/T]	Ca_07907	Ca_Kabuli_Chr_1	6435319	INTRON
TAD_SNP57	[A/C]	Ca_07907	Ca_Kabuli_Chr_1	6435363	INTRON
TAD_SNP58	[T/C]	Ca_07910	Ca_Kabuli_Chr_1	6470708	CDS (Synonymous)
TAD_SNP59	[A/G]	--	Ca_Kabuli_Chr_1	6478736	INTERGENIC
TAD_SNP60	[G/C]	Ca_07911	Ca_Kabuli_Chr_1	6486446	INTRON
TAD_SNP61	[A/T]	Ca_07911	Ca_Kabuli_Chr_1	6490978	INTRON
TAD_SNP62	[A/T]	Ca_07911	Ca_Kabuli_Chr_1	6491008	INTRON
TAD_SNP63	[C/T]	Ca_07917	Ca_Kabuli_Chr_1	6521670	DRR
TAD_SNP64	[G/A]	Ca_07917	Ca_Kabuli_Chr_1	6521673	DRR
TAD_SNP65	[A/G]	Ca_07917	Ca_Kabuli_Chr_1	6521856	DRR
TAD_SNP66	[T/A]	Ca_07917	Ca_Kabuli_Chr_1	6521859	DRR
TAD_SNP67	[A/C]	Ca_07920	Ca_Kabuli_Chr_1	6551979	DRR
TAD_SNP68	[T/C]	Ca_07920	Ca_Kabuli_Chr_1	6551981	DRR
TAD_SNP69	[T/C]	Ca_07920	Ca_Kabuli_Chr_1	6552001	DRR
TAD_SNP70	[A/C]	Ca_07920	Ca_Kabuli_Chr_1	6553107	INTRON
TAD_SNP71	[A/C]	Ca_07920	Ca_Kabuli_Chr_1	6554029	INTRON
TAD_SNP72	[G/A]	Ca_07946	Ca_Kabuli_Chr_1	6803364	DRR
TAD_SNP73	[C/G]	Ca_07951	Ca_Kabuli_Chr_1	6849512	INTRON
TAD_SNP74	[C/T]	Ca_08024	Ca_Kabuli_Chr_1	7722337	CDS (Synonymous)
TAD_SNP75	[T/C]	Ca_08032	Ca_Kabuli_Chr_1	7811388	INTRON
TAD_SNP76	[T/A]	Ca_08042	Ca_Kabuli_Chr_1	7925729	CDS (Synonymous)
TAD_SNP77	[T/C]	Ca_08051	Ca_Kabuli_Chr_1	8036666	INTRON
TAD_SNP78	[T/G]	Ca_08055	Ca_Kabuli_Chr_1	8075742	INTRON
TAD_SNP79	[A/C]	Ca_08055	Ca_Kabuli_Chr_1	8075776	INTRON
TAD_SNP80	[C/T]	Ca_08056	Ca_Kabuli_Chr_1	8101087	DRR
TAD_SNP81	[A/G]	Ca_08056	Ca_Kabuli_Chr_1	8101240	DRR
TAD_SNP82	[T/C]	Ca_08057	Ca_Kabuli_Chr_1	8108014	CDS (Synonymous)
TAD_SNP83	[C/G]	Ca_08057	Ca_Kabuli_Chr_1	8113398	CDS (Non-synonymous)
TAD_SNP84	[T/A]	Ca_08057	Ca_Kabuli_Chr_1	8113403	CDS (Synonymous)
TAD_SNP85	[A/G]	Ca_08058	Ca_Kabuli_Chr_1	8123033	DRR
TAD_SNP86	[C/A]	Ca_08059	Ca_Kabuli_Chr_1	8131096	CDS (Synonymous)
TAD_SNP87	[G/T]	Ca_08059	Ca_Kabuli_Chr_1	8131157	CDS (Synonymous)
TAD_SNP88	[T/G]	Ca_02583	Ca_Kabuli_Chr_1	11669794	CDS (Synonymous)
TAD_SNP89	[G/A]	Ca_02539	Ca_Kabuli_Chr_1	12169598	INTRON
TAD_SNP90	[C/T]	--	Ca_Kabuli_Chr_1	12948038	INTERGENIC
TAD_SNP91	[G/A]	--	Ca_Kabuli_Chr_1	12948065	INTERGENIC
TAD_SNP92	[A/G]	--	Ca_Kabuli_Chr_1	12948070	INTERGENIC
TAD_SNP93	[G/A]	Ca_14116	Ca_Kabuli_Chr_1	13497582	INTRON
TAD_SNP94	[C/T]	Ca_07128	Ca_Kabuli_Chr_1	14015757	CDS (Non-synonymous)
TAD_SNP95	[T/G]	--	Ca_Kabuli_Chr_1	15246375	INTERGENIC
TAD_SNP96	[T/C]	Ca_06953	Ca_Kabuli_Chr_1	15989032	CDS (Synonymous)
TAD_SNP97	[C/T]	Ca_06927	Ca_Kabuli_Chr_1	16379258	INTRON
TAD_SNP98	[G/A]	--	Ca_Kabuli_Chr_1	16760260	INTERGENIC
TAD_SNP99	[C/T]	Ca_22785	Ca_Kabuli_Chr_1	17359686	INTRON
TAD_SNP100	[G/A]	Ca_14741	Ca_Kabuli_Chr_1	18015888	CDS (Non-synonymous)
TAD_SNP101	[A/G]	Ca_17349	Ca_Kabuli_Chr_1	19254161	INTRON
TAD_SNP102	[A/G]	Ca_08863	Ca_Kabuli_Chr_1	19591671	DRR
TAD_SNP103	[G/A]	Ca_08858	Ca_Kabuli_Chr_1	19787122	DRR
TAD_SNP104	[A/G]	--	Ca_Kabuli_Chr_1	22465692	INTERGENIC
TAD_SNP105	[A/G]	Ca_22359	Ca_Kabuli_Chr_1	23149053	CDS (Synonymous)
TAD_SNP106	[C/T]	--	Ca_Kabuli_Chr_1	25664814	INTERGENIC
TAD_SNP107	[A/G]	Ca_18611	Ca_Kabuli_Chr_1	26490191	CDS (Non-synonymous)
TAD_SNP108	[C/A]	--	Ca_Kabuli_Chr_1	27229248	INTERGENIC
TAD_SNP109	[C/T]	--	Ca_Kabuli_Chr_1	27745471	INTERGENIC
TAD_SNP110	[T/C]	Ca_22465	Ca_Kabuli_Chr_1	30261132	CDS (Synonymous)
TAD_SNP111	[G/A]	Ca_22465	Ca_Kabuli_Chr_1	30261572	CDS (Non-synonymous)
TAD_SNP112	[T/C]	--	Ca_Kabuli_Chr_1	31018978	INTERGENIC
TAD_SNP113	[T/A]	Ca_21858	Ca_Kabuli_Chr_1	31393408	DRR
TAD_SNP114	[T/C]	--	Ca_Kabuli_Chr_1	31640687	INTERGENIC
TAD_SNP115	[C/T]	--	Ca_Kabuli_Chr_1	33095577	INTERGENIC
TAD_SNP116	[G/A]	--	Ca_Kabuli_Chr_1	33095591	INTERGENIC
TAD_SNP117	[T/C]	Ca_19439	Ca_Kabuli_Chr_1	33125909	INTRON
TAD_SNP118	[A/G]	--	Ca_Kabuli_Chr_1	34193834	INTERGENIC
TAD_SNP119	[C/G]	--	Ca_Kabuli_Chr_1	34272001	INTERGENIC
TAD_SNP120	[G/A]	--	Ca_Kabuli_Chr_1	34272024	INTERGENIC
TAD_SNP121	[G/A]	--	Ca_Kabuli_Chr_1	34272025	INTERGENIC
TAD_SNP122	[T/G]	Ca_25478	Ca_Kabuli_Chr_1	34311145	CDS (Synonymous)
TAD_SNP123	[A/G]	--	Ca_Kabuli_Chr_1	34560887	INTERGENIC
TAD_SNP124	[T/G]	Ca_21419	Ca_Kabuli_Chr_1	34727251	CDS (Synonymous)
TAD_SNP125	[G/A]	--	Ca_Kabuli_Chr_1	35260260	INTERGENIC
TAD_SNP126	[A/G]	--	Ca_Kabuli_Chr_1	35260363	INTERGENIC
TAD_SNP127	[T/A]	--	Ca_Kabuli_Chr_1	35315327	INTERGENIC
TAD_SNP128	[T/A]	--	Ca_Kabuli_Chr_1	35315379	INTERGENIC
TAD_SNP129	[T/A]	--	Ca_Kabuli_Chr_1	35315381	INTERGENIC
TAD_SNP130	[C/T]	Ca_23533	Ca_Kabuli_Chr_1	37690465	INTRON
TAD_SNP131	[G/A]	Ca_23534	Ca_Kabuli_Chr_1	37722095	CDS (Synonymous)
TAD_SNP132	[G/C]	Ca_23534	Ca_Kabuli_Chr_1	37722143	CDS (Synonymous)
TAD_SNP133	[T/A]	--	Ca_Kabuli_Chr_1	37768179	INTERGENIC
TAD_SNP134	[A/G]	--	Ca_Kabuli_Chr_1	37768299	INTERGENIC
TAD_SNP135	[C/T]	--	Ca_Kabuli_Chr_1	37768333	INTERGENIC
TAD_SNP136	[T/C]	Ca_23539	Ca_Kabuli_Chr_1	37869042	INTRON
TAD_SNP137	[C/G]	Ca_23539	Ca_Kabuli_Chr_1	37869082	INTRON
TAD_SNP138	[G/T]	Ca_23539	Ca_Kabuli_Chr_1	37869136	INTRON
TAD_SNP139	[G/A]	Ca_23539	Ca_Kabuli_Chr_1	37870835	INTRON
TAD_SNP140	[T/C]	Ca_23539	Ca_Kabuli_Chr_1	37880995	INTRON
TAD_SNP141	[C/A]	--	Ca_Kabuli_Chr_1	38451588	INTERGENIC
TAD_SNP142	[A/G]	--	Ca_Kabuli_Chr_1	38768027	INTERGENIC
TAD_SNP143	[C/T]	--	Ca_Kabuli_Chr_1	38877670	INTERGENIC
TAD_SNP144	[A/C]	--	Ca_Kabuli_Chr_1	39107076	INTERGENIC
TAD_SNP145	[T/C]	Ca_13931	Ca_Kabuli_Chr_1	39436182	CDS (Synonymous)
TAD_SNP146	[T/C]	Ca_13931	Ca_Kabuli_Chr_1	39436291	INTRON
TAD_SNP147	[G/C]	Ca_13922	Ca_Kabuli_Chr_1	39663432	INTRON
TAD_SNP148	[A/C]	Ca_13914	Ca_Kabuli_Chr_1	39741105	DRR
TAD_SNP149	[A/T]	--	Ca_Kabuli_Chr_1	40190138	INTERGENIC
TAD_SNP150	[A/G]	--	Ca_Kabuli_Chr_1	40190230	INTERGENIC
TAD_SNP151	[A/T]	--	Ca_Kabuli_Chr_1	40199784	INTERGENIC
TAD_SNP152	[T/A]	--	Ca_Kabuli_Chr_1	40199841	INTERGENIC
TAD_SNP153	[T/C]	--	Ca_Kabuli_Chr_1	40199917	INTERGENIC
TAD_SNP154	[C/G]	--	Ca_Kabuli_Chr_1	40199920	INTERGENIC
TAD_SNP155	[C/A]	--	Ca_Kabuli_Chr_1	40199922	INTERGENIC
TAD_SNP156	[T/C]	--	Ca_Kabuli_Chr_1	40199972	INTERGENIC
TAD_SNP157	[A/G]	--	Ca_Kabuli_Chr_1	40224804	INTERGENIC
TAD_SNP158	[T/C]	Ca_13893	Ca_Kabuli_Chr_1	40339065	INTRON
TAD_SNP159	[C/T]	Ca_13893	Ca_Kabuli_Chr_1	40339250	INTRON
TAD_SNP160	[C/G]	Ca_13893	Ca_Kabuli_Chr_1	40339252	INTRON
TAD_SNP161	[A/G]	Ca_13893	Ca_Kabuli_Chr_1	40339260	INTRON
TAD_SNP162	[G/T]	Ca_13893	Ca_Kabuli_Chr_1	40343216	INTRON
TAD_SNP163	[T/C]	Ca_13893	Ca_Kabuli_Chr_1	40357696	INTRON
TAD_SNP164	[A/G]	Ca_13893	Ca_Kabuli_Chr_1	40357978	INTRON
TAD_SNP165	[C/T]	Ca_13893	Ca_Kabuli_Chr_1	40358693	INTRON
TAD_SNP166	[T/G]	Ca_13893	Ca_Kabuli_Chr_1	40358747	INTRON
TAD_SNP167	[G/A]	Ca_13893	Ca_Kabuli_Chr_1	40367940	INTRON
TAD_SNP168	[G/A]	--	Ca_Kabuli_Chr_1	43792565	INTERGENIC
TAD_SNP169	[T/C]	--	Ca_Kabuli_Chr_1	46793357	INTERGENIC
TAD_SNP170	[C/A]	Ca_25116	Ca_Kabuli_Chr_1	46825084	INTRON
TAD_SNP171	[C/T]	--	Ca_Kabuli_Chr_2	2312104	INTERGENIC
TAD_SNP172	[C/A]	--	Ca_Kabuli_Chr_2	4676050	INTERGENIC
TAD_SNP173	[C/T]	Ca_18144	Ca_Kabuli_Chr_2	7938890	CDS (Synonymous)
TAD_SNP174	[T/C]	--	Ca_Kabuli_Chr_2	8137260	INTERGENIC
TAD_SNP175	[G/A]	--	Ca_Kabuli_Chr_2	11246842	INTERGENIC
TAD_SNP176	[C/T]	--	Ca_Kabuli_Chr_2	12099620	INTERGENIC
TAD_SNP177	[T/A]	--	Ca_Kabuli_Chr_2	19193489	INTERGENIC
TAD_SNP178	[C/T]	--	Ca_Kabuli_Chr_2	19193525	INTERGENIC
TAD_SNP179	[A/G]	--	Ca_Kabuli_Chr_2	19193543	INTERGENIC
TAD_SNP180	[C/A]	Ca_21666	Ca_Kabuli_Chr_2	24226892	INTRON
TAD_SNP181	[G/A]	Ca_22892	Ca_Kabuli_Chr_2	24709295	INTRON
TAD_SNP182	[G/A]	Ca_17247	Ca_Kabuli_Chr_2	26457480	INTRON
TAD_SNP183	[G/A]	--	Ca_Kabuli_Chr_2	26706782	INTERGENIC
TAD_SNP184	[C/T]	--	Ca_Kabuli_Chr_2	27485892	INTERGENIC
TAD_SNP185	[C/G]	--	Ca_Kabuli_Chr_2	27924643	INTERGENIC
TAD_SNP186	[G/A]	--	Ca_Kabuli_Chr_2	27924662	INTERGENIC
TAD_SNP187	[G/A]	--	Ca_Kabuli_Chr_2	27924670	INTERGENIC
TAD_SNP188	[C/T]	--	Ca_Kabuli_Chr_2	27924679	INTERGENIC
TAD_SNP189	[G/T]	--	Ca_Kabuli_Chr_2	30370148	INTERGENIC
TAD_SNP190	[C/T]	Ca_12488	Ca_Kabuli_Chr_2	30686920	INTRON
TAD_SNP191	[G/A]	Ca_12474	Ca_Kabuli_Chr_2	30867547	CDS (Synonymous)
TAD_SNP192	[A/G]	Ca_12473	Ca_Kabuli_Chr_2	30880148	INTRON
TAD_SNP193	[A/C]	Ca_12470	Ca_Kabuli_Chr_2	30921092	CDS (Synonymous)
TAD_SNP194	[C/T]	Ca_12470	Ca_Kabuli_Chr_2	30921562	INTRON
TAD_SNP195	[T/C]	Ca_12470	Ca_Kabuli_Chr_2	30921579	INTRON
TAD_SNP196	[T/C]	Ca_12470	Ca_Kabuli_Chr_2	30921583	INTRON
TAD_SNP197	[C/A]	Ca_12470	Ca_Kabuli_Chr_2	30921917	INTRON
TAD_SNP198	[A/G]	Ca_12470	Ca_Kabuli_Chr_2	30921923	INTRON
TAD_SNP199	[T/A]	Ca_12470	Ca_Kabuli_Chr_2	30925755	INTRON
TAD_SNP200	[A/T]	Ca_12469	Ca_Kabuli_Chr_2	30950434	INTRON
TAD_SNP201	[A/T]	--	Ca_Kabuli_Chr_2	30977508	INTERGENIC
TAD_SNP202	[A/T]	--	Ca_Kabuli_Chr_2	30977522	INTERGENIC
TAD_SNP203	[C/T]	--	Ca_Kabuli_Chr_2	30977528	INTERGENIC
TAD_SNP204	[A/G]	--	Ca_Kabuli_Chr_2	30977572	INTERGENIC
TAD_SNP205	[T/A]	Ca_12465	Ca_Kabuli_Chr_2	30997784	CDS (Synonymous)
TAD_SNP206	[A/G]	Ca_12465	Ca_Kabuli_Chr_2	30997901	CDS (Synonymous)
TAD_SNP207	[G/T]	Ca_12464	Ca_Kabuli_Chr_2	31005670	CDS (Synonymous)
TAD_SNP208	[C/T]	Ca_12464	Ca_Kabuli_Chr_2	31005845	CDS (Synonymous)
TAD_SNP209	[T/G]	Ca_12464	Ca_Kabuli_Chr_2	31005847	CDS (Synonymous)
TAD_SNP210	[C/T]	Ca_12459	Ca_Kabuli_Chr_2	31054926	INTRON
TAD_SNP211	[C/T]	Ca_12459	Ca_Kabuli_Chr_2	31055164	INTRON
TAD_SNP212	[G/A]	Ca_17826	Ca_Kabuli_Chr_2	31908694	CDS (Synonymous)
TAD_SNP213	[G/A]	Ca_17826	Ca_Kabuli_Chr_2	31908787	INTRON
TAD_SNP214	[C/T]	Ca_17826	Ca_Kabuli_Chr_2	31908803	INTRON
TAD_SNP215	[G/T]	--	Ca_Kabuli_Chr_2	32003536	INTERGENIC
TAD_SNP216	[T/C]	Ca_17816	Ca_Kabuli_Chr_2	32058591	CDS (Synonymous)
TAD_SNP217	[C/T]	Ca_17816	Ca_Kabuli_Chr_2	32061053	INTRON
TAD_SNP218	[T/C]	Ca_17816	Ca_Kabuli_Chr_2	32061054	INTRON
TAD_SNP219	[C/G]	Ca_17814	Ca_Kabuli_Chr_2	32071107	INTRON
TAD_SNP220	[G/C]	--	Ca_Kabuli_Chr_2	32080010	INTERGENIC
TAD_SNP221	[A/G]	--	Ca_Kabuli_Chr_2	32080037	INTERGENIC
TAD_SNP222	[C/T]	--	Ca_Kabuli_Chr_2	32099907	INTERGENIC
TAD_SNP223	[G/A]	--	Ca_Kabuli_Chr_2	32109805	INTERGENIC
TAD_SNP224	[G/A]	--	Ca_Kabuli_Chr_2	32109811	INTERGENIC
TAD_SNP225	[C/T]	--	Ca_Kabuli_Chr_2	32109813	INTERGENIC
TAD_SNP226	[G/A]	--	Ca_Kabuli_Chr_2	32109821	INTERGENIC
TAD_SNP227	[T/C]	--	Ca_Kabuli_Chr_2	32109827	INTERGENIC
TAD_SNP228	[A/C]	--	Ca_Kabuli_Chr_2	32109859	INTERGENIC
TAD_SNP229	[T/A]	--	Ca_Kabuli_Chr_2	32109892	INTERGENIC
TAD_SNP230	[A/G]	--	Ca_Kabuli_Chr_2	32109895	INTERGENIC
TAD_SNP231	[T/A]	--	Ca_Kabuli_Chr_2	32109904	INTERGENIC
TAD_SNP232	[T/C]	Ca_17812	Ca_Kabuli_Chr_2	32129272	DRR
TAD_SNP233	[A/T]	Ca_17808	Ca_Kabuli_Chr_2	32140939	CDS (Synonymous)
TAD_SNP234	[A/C]	Ca_17808	Ca_Kabuli_Chr_2	32140948	CDS (Synonymous)
TAD_SNP235	[G/A]	Ca_17808	Ca_Kabuli_Chr_2	32140990	CDS (Synonymous)
TAD_SNP236	[G/T]	Ca_17808	Ca_Kabuli_Chr_2	32140998	CDS (Non-synonymous)
TAD_SNP237	[A/T]	Ca_17808	Ca_Kabuli_Chr_2	32141002	CDS (Synonymous)
TAD_SNP238	[G/C]	Ca_17808	Ca_Kabuli_Chr_2	32141013	CDS (Non-synonymous)
TAD_SNP239	[G/A]	Ca_17808	Ca_Kabuli_Chr_2	32141019	CDS (Synonymous)
TAD_SNP240	[A/G]	Ca_17808	Ca_Kabuli_Chr_2	32141047	CDS (Synonymous)
TAD_SNP241	[T/C]	--	Ca_Kabuli_Chr_2	32183364	INTERGENIC
TAD_SNP242	[A/C]	--	Ca_Kabuli_Chr_2	32183408	INTERGENIC
TAD_SNP243	[T/C]	Ca_10283	Ca_Kabuli_Chr_2	32348870	INTRON
TAD_SNP244	[G/A]	Ca_10283	Ca_Kabuli_Chr_2	32352045	INTRON
TAD_SNP245	[G/T]	Ca_10279	Ca_Kabuli_Chr_2	32412000	DRR
TAD_SNP246	[T/A]	Ca_09728	Ca_Kabuli_Chr_2	35593103	DRR
TAD_SNP247	[C/G]	Ca_09728	Ca_Kabuli_Chr_2	35593355	DRR
TAD_SNP248	[C/T]	Ca_09728	Ca_Kabuli_Chr_2	35593363	DRR
TAD_SNP249	[G/T]	Ca_09728	Ca_Kabuli_Chr_2	35593797	CDS (Synonymous)
TAD_SNP250	[A/C]	Ca_09728	Ca_Kabuli_Chr_2	35593824	CDS (Synonymous)
TAD_SNP251	[A/G]	Ca_09728	Ca_Kabuli_Chr_2	35593827	CDS (Synonymous)
TAD_SNP252	[G/A]	Ca_09728	Ca_Kabuli_Chr_2	35594628	CDS (Synonymous)
TAD_SNP253	[C/T]	Ca_09728	Ca_Kabuli_Chr_2	35594675	INTRON
TAD_SNP254	[T/C]	Ca_09728	Ca_Kabuli_Chr_2	35594685	INTRON
TAD_SNP255	[T/C]	Ca_09729	Ca_Kabuli_Chr_2	35601566	DRR
TAD_SNP256	[C/T]	Ca_09729	Ca_Kabuli_Chr_2	35601578	DRR
TAD_SNP257	[T/C]	Ca_09731	Ca_Kabuli_Chr_2	35612895	CDS (Non-synonymous)
TAD_SNP258	[T/C]	Ca_09731	Ca_Kabuli_Chr_2	35613135	DRR
TAD_SNP259	[C/T]	Ca_09732	Ca_Kabuli_Chr_2	35618351	CDS (Synonymous)
TAD_SNP260	[A/G]	Ca_09737	Ca_Kabuli_Chr_2	35670478	INTRON
TAD_SNP261	[G/A]	Ca_09741	Ca_Kabuli_Chr_2	35708985	INTRON
TAD_SNP262	[G/C]	Ca_09741	Ca_Kabuli_Chr_2	35709129	INTRON
TAD_SNP263	[T/A]	Ca_09744	Ca_Kabuli_Chr_2	35728285	DRR
TAD_SNP264	[T/C]	Ca_09749	Ca_Kabuli_Chr_2	35759940	INTRON
TAD_SNP265	[G/A]	Ca_09749	Ca_Kabuli_Chr_2	35759981	INTRON
TAD_SNP266	[G/C]	Ca_09749	Ca_Kabuli_Chr_2	35760062	INTRON
TAD_SNP267	[A/T]	Ca_09749	Ca_Kabuli_Chr_2	35760073	INTRON
TAD_SNP268	[G/A]	Ca_09767	Ca_Kabuli_Chr_2	35917510	INTRON
TAD_SNP269	[T/C]	Ca_09767	Ca_Kabuli_Chr_2	35917628	CDS (Synonymous)
TAD_SNP270	[A/G]	Ca_09767	Ca_Kabuli_Chr_2	35917717	INTRON
TAD_SNP271	[C/T]	Ca_09779	Ca_Kabuli_Chr_2	36039428	DRR
TAD_SNP272	[G/T]	Ca_09782	Ca_Kabuli_Chr_2	36054956	CDS (Synonymous)
TAD_SNP273	[T/C]	Ca_09784	Ca_Kabuli_Chr_2	36069340	CDS (Synonymous)
TAD_SNP274	[T/C]	Ca_09785	Ca_Kabuli_Chr_2	36074147	CDS (Synonymous)
TAD_SNP275	[T/C]	Ca_09787	Ca_Kabuli_Chr_2	36088676	DRR
TAD_SNP276	[A/G]	Ca_09788	Ca_Kabuli_Chr_2	36101358	CDS (Synonymous)
TAD_SNP277	[A/C]	Ca_09790	Ca_Kabuli_Chr_2	36117616	DRR
TAD_SNP278	[C/G]	--	Ca_Kabuli_Chr_2	36634297	INTERGENIC
TAD_SNP279	[T/G]	--	Ca_Kabuli_Chr_3	3182319	INTERGENIC
TAD_SNP280	[A/C]	--	Ca_Kabuli_Chr_3	3182360	INTERGENIC
TAD_SNP281	[A/C]	--	Ca_Kabuli_Chr_3	3439088	INTERGENIC
TAD_SNP282	[G/A]	Ca_21346	Ca_Kabuli_Chr_3	3617555	CDS (Non-synonymous)
TAD_SNP283	[C/A]	--	Ca_Kabuli_Chr_3	4667201	INTERGENIC
TAD_SNP284	[A/G]	Ca_25772	Ca_Kabuli_Chr_3	6683646	INTRON
TAD_SNP285	[A/C]	--	Ca_Kabuli_Chr_3	8674483	INTERGENIC
TAD_SNP286	[G/C]	--	Ca_Kabuli_Chr_3	11653927	INTERGENIC
TAD_SNP287	[G/A]	--	Ca_Kabuli_Chr_3	12622503	INTERGENIC
TAD_SNP288	[G/T]	--	Ca_Kabuli_Chr_3	13034853	INTERGENIC
TAD_SNP289	[A/G]	--	Ca_Kabuli_Chr_3	14097356	INTERGENIC
TAD_SNP290	[G/A]	Ca_18277	Ca_Kabuli_Chr_3	16648598	CDS (Synonymous)
TAD_SNP291	[T/A]	Ca_19342	Ca_Kabuli_Chr_3	19445920	DRR
TAD_SNP292	[G/A]	Ca_09506	Ca_Kabuli_Chr_3	21500178	DRR
TAD_SNP293	[A/T]	Ca_09506	Ca_Kabuli_Chr_3	21500179	DRR
TAD_SNP294	[C/T]	--	Ca_Kabuli_Chr_3	21741769	INTERGENIC
TAD_SNP295	[C/T]	Ca_06100	Ca_Kabuli_Chr_3	24194574	INTRON
TAD_SNP296	[T/C]	Ca_06015	Ca_Kabuli_Chr_3	25145247	CDS (Synonymous)
TAD_SNP297	[C/T]	Ca_08121	Ca_Kabuli_Chr_3	27877479	CDS (Synonymous)
TAD_SNP298	[A/C]	Ca_07237	Ca_Kabuli_Chr_3	29303144	INTRON
TAD_SNP299	[C/T]	--	Ca_Kabuli_Chr_3	30614369	INTERGENIC
TAD_SNP300	[C/T]	Ca_12181	Ca_Kabuli_Chr_3	30837284	CDS (Non-synonymous)
TAD_SNP301	[A/G]	Ca_12222	Ca_Kabuli_Chr_3	31267675	CDS (Synonymous)
TAD_SNP302	[G/A]	Ca_12222	Ca_Kabuli_Chr_3	31268038	CDS (Synonymous)
TAD_SNP303	[A/G]	Ca_12222	Ca_Kabuli_Chr_3	31268143	CDS (Synonymous)
TAD_SNP304	[G/A]	Ca_12224	Ca_Kabuli_Chr_3	31279605	INTRON
TAD_SNP305	[G/A]	Ca_12224	Ca_Kabuli_Chr_3	31279606	INTRON
TAD_SNP306	[T/A]	Ca_12224	Ca_Kabuli_Chr_3	31279616	INTRON
TAD_SNP307	[G/T]	Ca_12230	Ca_Kabuli_Chr_3	31313021	CDS (Non-synonymous)
TAD_SNP308	[A/G]	Ca_12232	Ca_Kabuli_Chr_3	31321725	CDS (Non-synonymous)
TAD_SNP309	[G/A]	Ca_12232	Ca_Kabuli_Chr_3	31321778	CDS (Synonymous)
TAD_SNP310	[A/G]	Ca_12232	Ca_Kabuli_Chr_3	31321850	CDS (Synonymous)
TAD_SNP311	[C/T]	Ca_12234	Ca_Kabuli_Chr_3	31341335	CDS (Synonymous)
TAD_SNP312	[C/G]	Ca_12235	Ca_Kabuli_Chr_3	31354988	INTRON
TAD_SNP313	[T/C]	Ca_12235	Ca_Kabuli_Chr_3	31355001	INTRON
TAD_SNP314	[C/T]	Ca_12235	Ca_Kabuli_Chr_3	31355026	INTRON
TAD_SNP315	[T/C]	Ca_12236	Ca_Kabuli_Chr_3	31358024	CDS (Synonymous)
TAD_SNP316	[G/T]	Ca_12236	Ca_Kabuli_Chr_3	31358137	CDS (Non-synonymous)
TAD_SNP317	[T/C]	Ca_12246	Ca_Kabuli_Chr_3	31478804	CDS (Synonymous)
TAD_SNP318	[C/T]	Ca_12246	Ca_Kabuli_Chr_3	31478882	CDS (Synonymous)
TAD_SNP319	[G/T]	Ca_12250	Ca_Kabuli_Chr_3	31516662	CDS (Synonymous)
TAD_SNP320	[T/C]	Ca_12250	Ca_Kabuli_Chr_3	31516766	INTRON
TAD_SNP321	[G/A]	Ca_12250	Ca_Kabuli_Chr_3	31517136	INTRON
TAD_SNP322	[A/G]	Ca_12250	Ca_Kabuli_Chr_3	31517201	INTRON
TAD_SNP323	[C/T]	Ca_12251	Ca_Kabuli_Chr_3	31519880	CDS (Synonymous)
TAD_SNP324	[C/T]	Ca_12251	Ca_Kabuli_Chr_3	31520119	INTRON
TAD_SNP325	[T/C]	Ca_12251	Ca_Kabuli_Chr_3	31520190	INTRON
TAD_SNP326	[G/A]	Ca_12251	Ca_Kabuli_Chr_3	31520198	INTRON
TAD_SNP327	[A/T]	Ca_12251	Ca_Kabuli_Chr_3	31520225	INTRON
TAD_SNP328	[T/C]	Ca_12251	Ca_Kabuli_Chr_3	31521142	DRR
TAD_SNP329	[T/A]	Ca_12251	Ca_Kabuli_Chr_3	31521155	DRR
TAD_SNP330	[A/G]	Ca_12258	Ca_Kabuli_Chr_3	31589355	INTRON
TAD_SNP331	[C/T]	Ca_12261	Ca_Kabuli_Chr_3	31626736	INTRON
TAD_SNP332	[T/C]	Ca_12262	Ca_Kabuli_Chr_3	31630195	INTRON
TAD_SNP333	[T/A]	Ca_12262	Ca_Kabuli_Chr_3	31630512	INTRON
TAD_SNP334	[A/C]	Ca_12262	Ca_Kabuli_Chr_3	31631451	CDS (Non-synonymous)
TAD_SNP335	[A/G]	Ca_12262	Ca_Kabuli_Chr_3	31631534	CDS (Synonymous)
TAD_SNP336	[G/A]	Ca_12262	Ca_Kabuli_Chr_3	31631561	CDS (Synonymous)
TAD_SNP337	[A/C]	Ca_12262	Ca_Kabuli_Chr_3	31631644	INTRON
TAD_SNP338	[C/T]	Ca_12035	Ca_Kabuli_Chr_3	32965908	INTRON
TAD_SNP339	[G/A]	Ca_23669	Ca_Kabuli_Chr_3	33522974	INTRON
TAD_SNP340	[G/T]	Ca_20869	Ca_Kabuli_Chr_3	33715215	INTRON
TAD_SNP341	[C/T]	Ca_00726	Ca_Kabuli_Chr_3	34540720	INTRON
TAD_SNP342	[A/C]	Ca_00726	Ca_Kabuli_Chr_3	34540723	INTRON
TAD_SNP343	[C/T]	Ca_00726	Ca_Kabuli_Chr_3	34540746	INTRON
TAD_SNP344	[G/A]	Ca_00726	Ca_Kabuli_Chr_3	34540779	INTRON
TAD_SNP345	[A/G]	Ca_00726	Ca_Kabuli_Chr_3	34540782	INTRON
TAD_SNP346	[T/A]	Ca_00814	Ca_Kabuli_Chr_3	35345385	CDS (Non-synonymous)
TAD_SNP347	[T/G]	Ca_00853	Ca_Kabuli_Chr_3	35653816	CDS (Non-synonymous)
TAD_SNP348	[T/C]	Ca_00892	Ca_Kabuli_Chr_3	35979490	CDS (Synonymous)
TAD_SNP349	[A/G]	Ca_00894	Ca_Kabuli_Chr_3	35991024	CDS (Synonymous)
TAD_SNP350	[G/A]	Ca_00896	Ca_Kabuli_Chr_3	36003699	INTRON
TAD_SNP351	[T/G]	Ca_00903	Ca_Kabuli_Chr_3	36050259	CDS (Synonymous)
TAD_SNP352	[T/C]	Ca_00903	Ca_Kabuli_Chr_3	36050319	CDS (Synonymous)
TAD_SNP353	[A/G]	Ca_00905	Ca_Kabuli_Chr_3	36071033	DRR
TAD_SNP354	[T/C]	Ca_00911	Ca_Kabuli_Chr_3	36118120	INTRON
TAD_SNP355	[C/T]	Ca_00911	Ca_Kabuli_Chr_3	36118156	INTRON
TAD_SNP356	[C/A]	Ca_00912	Ca_Kabuli_Chr_3	36130610	DRR
TAD_SNP357	[C/T]	Ca_00912	Ca_Kabuli_Chr_3	36132401	INTRON
TAD_SNP358	[G/A]	Ca_00912	Ca_Kabuli_Chr_3	36132570	INTRON
TAD_SNP359	[T/G]	Ca_00912	Ca_Kabuli_Chr_3	36132586	INTRON
TAD_SNP360	[C/A]	Ca_00925	Ca_Kabuli_Chr_3	36206729	INTRON
TAD_SNP361	[T/A]	Ca_00926	Ca_Kabuli_Chr_3	36212843	CDS (Non-synonymous)
TAD_SNP362	[T/A]	--	Ca_Kabuli_Chr_3	36227565	INTERGENIC
TAD_SNP363	[A/G]	--	Ca_Kabuli_Chr_3	36227948	INTERGENIC
TAD_SNP364	[T/A]	Ca_00929	Ca_Kabuli_Chr_3	36228121	INTRON
TAD_SNP365	[A/G]	Ca_00929	Ca_Kabuli_Chr_3	36228142	INTRON
TAD_SNP366	[C/T]	--	Ca_Kabuli_Chr_3	36242504	INTERGENIC
TAD_SNP367	[A/G]	Ca_00939	Ca_Kabuli_Chr_3	36293589	CDS (Synonymous)
TAD_SNP368	[T/C]	Ca_00942	Ca_Kabuli_Chr_3	36330815	CDS (Synonymous)
TAD_SNP369	[C/G]	Ca_00942	Ca_Kabuli_Chr_3	36334577	INTRON
TAD_SNP370	[G/A]	Ca_00942	Ca_Kabuli_Chr_3	36334594	INTRON
TAD_SNP371	[C/T]	Ca_00942	Ca_Kabuli_Chr_3	36334595	INTRON
TAD_SNP372	[A/G]	Ca_00942	Ca_Kabuli_Chr_3	36334653	INTRON
TAD_SNP373	[A/C]	Ca_00942	Ca_Kabuli_Chr_3	36336205	CDS (Non-synonymous)
TAD_SNP374	[T/C]	Ca_00943	Ca_Kabuli_Chr_3	36345158	CDS (Non-synonymous)
TAD_SNP375	[G/A]	Ca_00946	Ca_Kabuli_Chr_3	36378358	INTRON
TAD_SNP376	[T/A]	Ca_00947	Ca_Kabuli_Chr_3	36387615	CDS (Synonymous)
TAD_SNP377	[C/A]	Ca_00950	Ca_Kabuli_Chr_3	36396559	CDS (Non-synonymous)
TAD_SNP378	[G/A]	Ca_00957	Ca_Kabuli_Chr_3	36432389	CDS (Synonymous)
TAD_SNP379	[G/A]	Ca_00959	Ca_Kabuli_Chr_3	36441575	CDS (Synonymous)
TAD_SNP380	[T/A]	Ca_00959	Ca_Kabuli_Chr_3	36441593	CDS (Synonymous)
TAD_SNP381	[G/A]	Ca_00959	Ca_Kabuli_Chr_3	36441594	CDS (Non-synonymous)
TAD_SNP382	[T/C]	Ca_00959	Ca_Kabuli_Chr_3	36441595	CDS (Non-synonymous)
TAD_SNP383	[T/C]	Ca_00959	Ca_Kabuli_Chr_3	36441977	INTRON
TAD_SNP384	[G/A]	Ca_00960	Ca_Kabuli_Chr_3	36447274	DRR
TAD_SNP385	[C/T]	Ca_00960	Ca_Kabuli_Chr_3	36447525	INTRON
TAD_SNP386	[T/A]	Ca_00987	Ca_Kabuli_Chr_3	36658890	DRR
TAD_SNP387	[T/C]	--	Ca_Kabuli_Chr_3	36943594	INTERGENIC
TAD_SNP388	[G/A]	Ca_01222	Ca_Kabuli_Chr_3	38672176	INTRON
TAD_SNP389	[C/T]	Ca_01252	Ca_Kabuli_Chr_3	38923321	CDS (Synonymous)
TAD_SNP390	[A/T]	Ca_01338	Ca_Kabuli_Chr_3	39612568	CDS (Non-synonymous)
TAD_SNP391	[C/A]	--	Ca_Kabuli_Chr_4	1239855	INTERGENIC
TAD_SNP392	[C/G]	--	Ca_Kabuli_Chr_4	1773886	INTERGENIC
TAD_SNP393	[C/T]	--	Ca_Kabuli_Chr_4	1773939	INTERGENIC
TAD_SNP394	[C/G]	--	Ca_Kabuli_Chr_4	1773951	INTERGENIC
TAD_SNP395	[G/C]	Ca_07806	Ca_Kabuli_Chr_4	1844095	CDS (Synonymous)
TAD_SNP396	[G/A]	Ca_07808	Ca_Kabuli_Chr_4	1867921	DRR
TAD_SNP397	[C/T]	Ca_07807	Ca_Kabuli_Chr_4	1869577	DRR
TAD_SNP398	[T/C]	Ca_07808	Ca_Kabuli_Chr_4	1870317	INTRON
TAD_SNP399	[A/G]	Ca_07808	Ca_Kabuli_Chr_4	1870333	INTRON
TAD_SNP400	[C/T]	Ca_07864	Ca_Kabuli_Chr_4	2449947	CDS (Synonymous)
TAD_SNP401	[C/G]	--	Ca_Kabuli_Chr_4	3356242	INTERGENIC
TAD_SNP402	[A/T]	--	Ca_Kabuli_Chr_4	4027829	INTERGENIC
TAD_SNP403	[T/C]	Ca_03841	Ca_Kabuli_Chr_4	4148061	CDS (Synonymous)
TAD_SNP404	[A/G]	Ca_03841	Ca_Kabuli_Chr_4	4148250	INTRON
TAD_SNP405	[T/A]	Ca_03812	Ca_Kabuli_Chr_4	4452018	DRR
TAD_SNP406	[T/C]	Ca_03812	Ca_Kabuli_Chr_4	4454537	INTRON
TAD_SNP407	[T/C]	Ca_03812	Ca_Kabuli_Chr_4	4454608	INTRON
TAD_SNP408	[C/T]	Ca_03803	Ca_Kabuli_Chr_4	4545806	INTRON
TAD_SNP409	[T/C]	Ca_03800	Ca_Kabuli_Chr_4	4578674	CDS (Synonymous)
TAD_SNP410	[T/C]	Ca_03800	Ca_Kabuli_Chr_4	4579412	CDS (Synonymous)
TAD_SNP411	[G/A]	Ca_03793	Ca_Kabuli_Chr_4	4628243	DRR
TAD_SNP412	[T/A]	Ca_03792	Ca_Kabuli_Chr_4	4634540	INTRON
TAD_SNP413	[A/G]	Ca_03773	Ca_Kabuli_Chr_4	4856478	INTRON
TAD_SNP414	[C/A]	Ca_03770	Ca_Kabuli_Chr_4	4882803	DRR
TAD_SNP415	[C/G]	Ca_03770	Ca_Kabuli_Chr_4	4882813	DRR
TAD_SNP416	[C/T]	Ca_03769	Ca_Kabuli_Chr_4	4886639	INTRON
TAD_SNP417	[T/C]	Ca_03767	Ca_Kabuli_Chr_4	4911083	INTRON
TAD_SNP418	[A/G]	Ca_03767	Ca_Kabuli_Chr_4	4911209	CDS (Synonymous)
TAD_SNP419	[T/C]	Ca_03750	Ca_Kabuli_Chr_4	5050390	INTRON
TAD_SNP420	[C/T]	--	Ca_Kabuli_Chr_4	5473174	INTERGENIC
TAD_SNP421	[G/A]	Ca_08309	Ca_Kabuli_Chr_4	8198452	CDS (Synonymous)
TAD_SNP422	[C/G]	Ca_08309	Ca_Kabuli_Chr_4	8198719	CDS (Synonymous)
TAD_SNP423	[C/G]	Ca_08315	Ca_Kabuli_Chr_4	8269347	INTRON
TAD_SNP424	[A/G]	Ca_08325	Ca_Kabuli_Chr_4	8367094	INTRON
TAD_SNP425	[G/T]	Ca_08325	Ca_Kabuli_Chr_4	8367208	INTRON
TAD_SNP426	[T/C]	Ca_08325	Ca_Kabuli_Chr_4	8367391	CDS (Synonymous)
TAD_SNP427	[G/A]	Ca_08326	Ca_Kabuli_Chr_4	8369840	DRR
TAD_SNP428	[G/A]	Ca_08327	Ca_Kabuli_Chr_4	8383890	INTRON
TAD_SNP429	[A/G]	Ca_08328	Ca_Kabuli_Chr_4	8394220	CDS (Synonymous)
TAD_SNP430	[T/G]	Ca_08328	Ca_Kabuli_Chr_4	8396837	DRR
TAD_SNP431	[T/A]	Ca_08328	Ca_Kabuli_Chr_4	8396861	DRR
TAD_SNP432	[A/G]	Ca_08329	Ca_Kabuli_Chr_4	8401109	INTRON
TAD_SNP433	[G/T]	Ca_08329	Ca_Kabuli_Chr_4	8401126	INTRON
TAD_SNP434	[A/T]	Ca_08329	Ca_Kabuli_Chr_4	8401143	CDS (Synonymous)
TAD_SNP435	[A/G]	--	Ca_Kabuli_Chr_4	8401230	INTERGENIC
TAD_SNP436	[T/A]	--	Ca_Kabuli_Chr_4	8401248	INTERGENIC
TAD_SNP437	[G/A]	Ca_08339	Ca_Kabuli_Chr_4	8471029	DRR
TAD_SNP438	[G/A]	Ca_08339	Ca_Kabuli_Chr_4	8473120	INTRON
TAD_SNP439	[G/A]	Ca_08339	Ca_Kabuli_Chr_4	8473127	INTRON
TAD_SNP440	[T/C]	Ca_08339	Ca_Kabuli_Chr_4	8473246	INTRON
TAD_SNP441	[A/G]	Ca_08339	Ca_Kabuli_Chr_4	8473288	INTRON
TAD_SNP442	[G/A]	Ca_08339	Ca_Kabuli_Chr_4	8473294	INTRON
TAD_SNP443	[T/C]	Ca_08339	Ca_Kabuli_Chr_4	8474316	INTRON
TAD_SNP444	[T/C]	Ca_08340	Ca_Kabuli_Chr_4	8483482	CDS (Synonymous)
TAD_SNP445	[T/C]	Ca_08340	Ca_Kabuli_Chr_4	8483494	CDS (Synonymous)
TAD_SNP446	[C/A]	Ca_08341	Ca_Kabuli_Chr_4	8496641	CDS (Synonymous)
TAD_SNP447	[A/G]	Ca_08341	Ca_Kabuli_Chr_4	8496853	CDS (Synonymous)
TAD_SNP448	[A/G]	Ca_08341	Ca_Kabuli_Chr_4	8496910	CDS (Synonymous)
TAD_SNP449	[A/G]	Ca_08343	Ca_Kabuli_Chr_4	8506857	CDS (Non-synonymous)
TAD_SNP450	[A/C]	Ca_08343	Ca_Kabuli_Chr_4	8510011	CDS (Synonymous)
TAD_SNP451	[G/A]	Ca_08343	Ca_Kabuli_Chr_4	8512095	CDS (Synonymous)
TAD_SNP452	[T/C]	Ca_08343	Ca_Kabuli_Chr_4	8512441	CDS (Synonymous)
TAD_SNP453	[G/A]	--	Ca_Kabuli_Chr_4	8518979	INTERGENIC
TAD_SNP454	[A/C]	--	Ca_Kabuli_Chr_4	8519200	INTERGENIC
TAD_SNP455	[G/T]	--	Ca_Kabuli_Chr_4	8519235	INTERGENIC
TAD_SNP456	[G/A]	Ca_08359	Ca_Kabuli_Chr_4	8656398	CDS (Synonymous)
TAD_SNP457	[A/T]	Ca_08360	Ca_Kabuli_Chr_4	8660115	CDS (Synonymous)
TAD_SNP458	[T/C]	Ca_08360	Ca_Kabuli_Chr_4	8660727	CDS (Synonymous)
TAD_SNP459	[C/T]	Ca_08360	Ca_Kabuli_Chr_4	8661105	CDS (Synonymous)
TAD_SNP460	[T/C]	Ca_08361	Ca_Kabuli_Chr_4	8669104	CDS (Synonymous)
TAD_SNP461	[G/T]	Ca_08361	Ca_Kabuli_Chr_4	8669505	CDS (Synonymous)
TAD_SNP462	[C/T]	Ca_08361	Ca_Kabuli_Chr_4	8669515	CDS (Synonymous)
TAD_SNP463	[C/A]	Ca_08364	Ca_Kabuli_Chr_4	8682176	CDS (Synonymous)
TAD_SNP464	[C/T]	Ca_08364	Ca_Kabuli_Chr_4	8682191	CDS (Synonymous)
TAD_SNP465	[T/C]	Ca_08365	Ca_Kabuli_Chr_4	8692150	INTRON
TAD_SNP466	[A/G]	Ca_08375	Ca_Kabuli_Chr_4	8791654	CDS (Synonymous)
TAD_SNP467	[A/C]	Ca_08378	Ca_Kabuli_Chr_4	8805578	INTRON
TAD_SNP468	[G/A]	Ca_08384	Ca_Kabuli_Chr_4	8865427	DRR
TAD_SNP469	[C/T]	Ca_04478	Ca_Kabuli_Chr_4	12558680	INTRON
TAD_SNP470	[G/A]	Ca_04479	Ca_Kabuli_Chr_4	12568905	CDS (Synonymous)
TAD_SNP471	[A/G]	Ca_04479	Ca_Kabuli_Chr_4	12568944	CDS (Synonymous)
TAD_SNP472	[G/A]	Ca_04480	Ca_Kabuli_Chr_4	12578259	CDS (Synonymous)
TAD_SNP473	[G/T]	Ca_04480	Ca_Kabuli_Chr_4	12581371	CDS (Synonymous)
TAD_SNP474	[T/C]	Ca_05539	Ca_Kabuli_Chr_4	15651901	INTRON
TAD_SNP475	[G/A]	Ca_05539	Ca_Kabuli_Chr_4	15651907	INTRON
TAD_SNP476	[T/G]	Ca_05536	Ca_Kabuli_Chr_4	15698212	DRR
TAD_SNP477	[T/C]	Ca_05516	Ca_Kabuli_Chr_4	15914525	CDS (Synonymous)
TAD_SNP478	[T/G]	Ca_05513	Ca_Kabuli_Chr_4	15925936	DRR
TAD_SNP479	[A/G]	Ca_05513	Ca_Kabuli_Chr_4	15926160	DRR
TAD_SNP480	[A/T]	Ca_05513	Ca_Kabuli_Chr_4	15934607	INTRON
TAD_SNP481	[T/A]	Ca_05511	Ca_Kabuli_Chr_4	15957070	DRR
TAD_SNP482	[G/A]	--	Ca_Kabuli_Chr_4	15998947	INTERGENIC
TAD_SNP483	[G/A]	Ca_05507	Ca_Kabuli_Chr_4	16027272	CDS (Synonymous)
TAD_SNP484	[T/A]	--	Ca_Kabuli_Chr_4	16027299	INTERGENIC
TAD_SNP485	[A/G]	Ca_05504	Ca_Kabuli_Chr_4	16045870	INTRON
TAD_SNP486	[T/C]	Ca_05504	Ca_Kabuli_Chr_4	16046928	CDS (Synonymous)
TAD_SNP487	[T/C]	Ca_05501	Ca_Kabuli_Chr_4	16078354	INTRON
TAD_SNP488	[C/T]	Ca_05496	Ca_Kabuli_Chr_4	16149795	CDS (Non-synonymous)
TAD_SNP489	[C/T]	Ca_05496	Ca_Kabuli_Chr_4	16149998	CDS (Non-synonymous)
TAD_SNP490	[A/C]	Ca_05493	Ca_Kabuli_Chr_4	16184563	INTRON
TAD_SNP491	[C/T]	Ca_05487	Ca_Kabuli_Chr_4	16278600	CDS (Non-synonymous)
TAD_SNP492	[T/A]	Ca_05487	Ca_Kabuli_Chr_4	16278671	CDS (Synonymous)
TAD_SNP493	[A/G]	Ca_05404	Ca_Kabuli_Chr_4	17199573	CDS (Synonymous)
TAD_SNP494	[G/A]	Ca_05399	Ca_Kabuli_Chr_4	17237119	DRR
TAD_SNP495	[A/G]	Ca_05396	Ca_Kabuli_Chr_4	17275977	CDS (Synonymous)
TAD_SNP496	[G/A]	Ca_05395	Ca_Kabuli_Chr_4	17281374	DRR
TAD_SNP497	[G/C]	Ca_05394	Ca_Kabuli_Chr_4	17282345	CDS (Synonymous)
TAD_SNP498	[G/T]	Ca_05392	Ca_Kabuli_Chr_4	17297498	INTRON
TAD_SNP499	[A/G]	Ca_05386	Ca_Kabuli_Chr_4	17396325	INTRON
TAD_SNP500	[C/T]	Ca_05386	Ca_Kabuli_Chr_4	17396407	INTRON
TAD_SNP501	[A/T]	Ca_05384	Ca_Kabuli_Chr_4	17429456	CDS (Synonymous)
TAD_SNP502	[G/C]	Ca_05384	Ca_Kabuli_Chr_4	17429699	CDS (Synonymous)
TAD_SNP503	[A/G]	Ca_05384	Ca_Kabuli_Chr_4	17429735	CDS (Synonymous)
TAD_SNP504	[A/G]	Ca_05384	Ca_Kabuli_Chr_4	17429742	CDS (Synonymous)
TAD_SNP505	[G/A]	Ca_05384	Ca_Kabuli_Chr_4	17429747	CDS (Synonymous)
TAD_SNP506	[G/A]	Ca_05384	Ca_Kabuli_Chr_4	17433782	INTRON
TAD_SNP507	[A/C]	Ca_05384	Ca_Kabuli_Chr_4	17444578	DRR
TAD_SNP508	[C/A]	Ca_05380	Ca_Kabuli_Chr_4	17473234	CDS (Synonymous)
TAD_SNP509	[A/G]	Ca_05370	Ca_Kabuli_Chr_4	17609694	DRR
TAD_SNP510	[G/A]	Ca_05365	Ca_Kabuli_Chr_4	17647558	CDS (Synonymous)
TAD_SNP511	[C/A]	Ca_05353	Ca_Kabuli_Chr_4	17718997	CDS (Synonymous)
TAD_SNP512	[G/A]	Ca_05352	Ca_Kabuli_Chr_4	17728462	INTRON
TAD_SNP513	[A/T]	--	Ca_Kabuli_Chr_4	17748171	INTERGENIC
TAD_SNP514	[G/A]	Ca_05350	Ca_Kabuli_Chr_4	17748696	DRR
TAD_SNP515	[C/T]	Ca_05350	Ca_Kabuli_Chr_4	17752013	CDS (Synonymous)
TAD_SNP516	[G/A]	Ca_05349	Ca_Kabuli_Chr_4	17760671	INTRON
TAD_SNP517	[A/G]	Ca_05349	Ca_Kabuli_Chr_4	17760841	INTRON
TAD_SNP518	[T/G]	Ca_05349	Ca_Kabuli_Chr_4	17760853	INTRON
TAD_SNP519	[T/A]	Ca_05346	Ca_Kabuli_Chr_4	17784792	INTRON
TAD_SNP520	[A/C]	--	Ca_Kabuli_Chr_4	17826533	INTERGENIC
TAD_SNP521	[C/T]	Ca_18621	Ca_Kabuli_Chr_4	17847919	CDS (Synonymous)
TAD_SNP522	[G/A]	Ca_18621	Ca_Kabuli_Chr_4	17847929	CDS (Synonymous)
TAD_SNP523	[A/G]	Ca_18622	Ca_Kabuli_Chr_4	17855733	CDS (Synonymous)
TAD_SNP524	[T/C]	Ca_18622	Ca_Kabuli_Chr_4	17856307	CDS (Synonymous)
TAD_SNP525	[T/G]	Ca_18622	Ca_Kabuli_Chr_4	17856311	CDS (Synonymous)
TAD_SNP526	[A/G]	Ca_18622	Ca_Kabuli_Chr_4	17856334	CDS (Synonymous)
TAD_SNP527	[C/A]	Ca_18622	Ca_Kabuli_Chr_4	17856532	CDS (Synonymous)
TAD_SNP528	[C/T]	Ca_18622	Ca_Kabuli_Chr_4	17857753	CDS (Synonymous)
TAD_SNP529	[T/A]	Ca_18624	Ca_Kabuli_Chr_4	17871915	DRR
TAD_SNP530	[A/G]	Ca_18624	Ca_Kabuli_Chr_4	17871919	DRR
TAD_SNP531	[G/A]	Ca_18643	Ca_Kabuli_Chr_4	18013299	INTRON
TAD_SNP532	[C/A]	--	Ca_Kabuli_Chr_4	19579442	INTERGENIC
TAD_SNP533	[T/A]	Ca_19066	Ca_Kabuli_Chr_4	21385308	CDS (Synonymous)
TAD_SNP534	[A/G]	--	Ca_Kabuli_Chr_4	22695001	INTERGENIC
TAD_SNP535	[T/C]	--	Ca_Kabuli_Chr_4	22725533	INTERGENIC
TAD_SNP536	[T/C]	--	Ca_Kabuli_Chr_4	22850488	INTERGENIC
TAD_SNP537	[G/A]	Ca_14466	Ca_Kabuli_Chr_4	22859422	CDS (Synonymous)
TAD_SNP538	[A/C]	Ca_14466	Ca_Kabuli_Chr_4	22860281	CDS (Synonymous)
TAD_SNP539	[C/T]	Ca_14465	Ca_Kabuli_Chr_4	22865389	INTRON
TAD_SNP540	[G/A]	Ca_14465	Ca_Kabuli_Chr_4	22865390	INTRON
TAD_SNP541	[A/T]	Ca_14465	Ca_Kabuli_Chr_4	22865436	INTRON
TAD_SNP542	[A/G]	Ca_14463	Ca_Kabuli_Chr_4	22908360	CDS (Synonymous)
TAD_SNP543	[C/T]	Ca_14460	Ca_Kabuli_Chr_4	22971623	CDS (Synonymous)
TAD_SNP544	[G/A]	Ca_14460	Ca_Kabuli_Chr_4	22971660	CDS (Non-synonymous)
TAD_SNP545	[C/A]	Ca_14460	Ca_Kabuli_Chr_4	22971744	CDS (Synonymous)
TAD_SNP546	[A/G]	Ca_14460	Ca_Kabuli_Chr_4	22971746	CDS (Synonymous)
TAD_SNP547	[G/A]	Ca_14460	Ca_Kabuli_Chr_4	22971766	CDS (Non-synonymous)
TAD_SNP548	[A/C]	Ca_14460	Ca_Kabuli_Chr_4	22971853	CDS (Synonymous)
TAD_SNP549	[A/G]	Ca_14460	Ca_Kabuli_Chr_4	22971884	CDS (Synonymous)
TAD_SNP550	[C/A]	--	Ca_Kabuli_Chr_4	24013394	INTERGENIC
TAD_SNP551	[G/A]	Ca_20847	Ca_Kabuli_Chr_4	24857501	INTRON
TAD_SNP552	[C/A]	--	Ca_Kabuli_Chr_4	25446853	INTERGENIC
TAD_SNP553	[G/T]	--	Ca_Kabuli_Chr_4	25700553	INTERGENIC
TAD_SNP554	[C/A]	--	Ca_Kabuli_Chr_4	25730011	INTERGENIC
TAD_SNP555	[C/T]	Ca_16602	Ca_Kabuli_Chr_4	25855299	CDS (Synonymous)
TAD_SNP556	[G/A]	Ca_16602	Ca_Kabuli_Chr_4	25855307	CDS (Synonymous)
TAD_SNP557	[C/A]	Ca_16602	Ca_Kabuli_Chr_4	25855756	CDS (Non-synonymous)
TAD_SNP558	[A/G]	--	Ca_Kabuli_Chr_4	25903762	INTERGENIC
TAD_SNP559	[T/C]	--	Ca_Kabuli_Chr_4	25985095	INTERGENIC
TAD_SNP560	[C/A]	--	Ca_Kabuli_Chr_4	25985120	INTERGENIC
TAD_SNP561	[T/A]	Ca_16610	Ca_Kabuli_Chr_4	26000483	INTRON
TAD_SNP562	[A/C]	Ca_16610	Ca_Kabuli_Chr_4	26002991	INTRON
TAD_SNP563	[G/A]	--	Ca_Kabuli_Chr_4	26008744	INTERGENIC
TAD_SNP564	[G/A]	--	Ca_Kabuli_Chr_4	26008745	INTERGENIC
TAD_SNP565	[C/T]	--	Ca_Kabuli_Chr_4	26008748	INTERGENIC
TAD_SNP566	[G/A]	--	Ca_Kabuli_Chr_4	26008768	INTERGENIC
TAD_SNP567	[G/T]	--	Ca_Kabuli_Chr_4	26009438	INTERGENIC
TAD_SNP568	[G/T]	--	Ca_Kabuli_Chr_4	26009439	INTERGENIC
TAD_SNP569	[G/A]	--	Ca_Kabuli_Chr_4	26222180	INTERGENIC
TAD_SNP570	[C/T]	Ca_25003	Ca_Kabuli_Chr_4	26529606	INTRON
TAD_SNP571	[T/G]	Ca_25003	Ca_Kabuli_Chr_4	26532763	INTRON
TAD_SNP572	[A/C]	Ca_25003	Ca_Kabuli_Chr_4	26537258	DRR
TAD_SNP573	[T/G]	--	Ca_Kabuli_Chr_4	26768755	INTERGENIC
TAD_SNP574	[A/G]	--	Ca_Kabuli_Chr_4	26768759	INTERGENIC
TAD_SNP575	[T/A]	--	Ca_Kabuli_Chr_4	26815871	INTERGENIC
TAD_SNP576	[G/A]	--	Ca_Kabuli_Chr_4	26894754	INTERGENIC
TAD_SNP577	[A/G]	--	Ca_Kabuli_Chr_4	27388419	INTERGENIC
TAD_SNP578	[T/C]	--	Ca_Kabuli_Chr_4	27388431	INTERGENIC
TAD_SNP579	[G/T]	Ca_21317	Ca_Kabuli_Chr_4	27493010	CDS (Synonymous)
TAD_SNP580	[C/T]	Ca_21312	Ca_Kabuli_Chr_4	27626999	CDS (Synonymous)
TAD_SNP581	[T/C]	Ca_21312	Ca_Kabuli_Chr_4	27628796	DRR
TAD_SNP582	[A/G]	Ca_21299	Ca_Kabuli_Chr_4	27970914	CDS (Synonymous)
TAD_SNP583	[C/A]	Ca_23165	Ca_Kabuli_Chr_4	28300544	DRR
TAD_SNP584	[G/A]	--	Ca_Kabuli_Chr_4	28431706	INTERGENIC
TAD_SNP585	[G/A]	--	Ca_Kabuli_Chr_4	28714936	INTERGENIC
TAD_SNP586	[A/G]	Ca_23706	Ca_Kabuli_Chr_4	28995237	INTRON
TAD_SNP587	[G/A]	--	Ca_Kabuli_Chr_4	29318025	INTERGENIC
TAD_SNP588	[A/G]	--	Ca_Kabuli_Chr_4	29318150	INTERGENIC
TAD_SNP589	[C/T]	Ca_14157	Ca_Kabuli_Chr_4	29476239	DRR
TAD_SNP590	[T/A]	Ca_14166	Ca_Kabuli_Chr_4	29683718	CDS (Synonymous)
TAD_SNP591	[A/G]	Ca_14177	Ca_Kabuli_Chr_4	29923380	CDS (Synonymous)
TAD_SNP592	[G/T]	--	Ca_Kabuli_Chr_4	29972268	INTERGENIC
TAD_SNP593	[C/T]	--	Ca_Kabuli_Chr_4	30131105	INTERGENIC
TAD_SNP594	[T/C]	Ca_14185	Ca_Kabuli_Chr_4	30153448	DRR
TAD_SNP595	[T/A]	Ca_14190	Ca_Kabuli_Chr_4	30258044	DRR
TAD_SNP596	[T/A]	Ca_14190	Ca_Kabuli_Chr_4	30258045	DRR
TAD_SNP597	[G/A]	Ca_14190	Ca_Kabuli_Chr_4	30258056	DRR
TAD_SNP598	[C/G]	Ca_14190	Ca_Kabuli_Chr_4	30258484	DRR
TAD_SNP599	[A/C]	Ca_14189	Ca_Kabuli_Chr_4	30260485	DRR
TAD_SNP600	[T/C]	Ca_14192	Ca_Kabuli_Chr_4	30300334	CDS (Synonymous)
TAD_SNP601	[A/G]	Ca_14192	Ca_Kabuli_Chr_4	30308812	INTRON
TAD_SNP602	[A/G]	--	Ca_Kabuli_Chr_4	30334005	INTERGENIC
TAD_SNP603	[G/A]	Ca_14197	Ca_Kabuli_Chr_4	30418991	DRR
TAD_SNP604	[T/C]	Ca_14197	Ca_Kabuli_Chr_4	30419007	DRR
TAD_SNP605	[T/C]	Ca_14198	Ca_Kabuli_Chr_4	30463063	DRR
TAD_SNP606	[A/C]	Ca_14198	Ca_Kabuli_Chr_4	30463117	DRR
TAD_SNP607	[C/T]	--	Ca_Kabuli_Chr_4	30566722	INTERGENIC
TAD_SNP608	[T/C]	--	Ca_Kabuli_Chr_4	30579785	INTERGENIC
TAD_SNP609	[G/A]	--	Ca_Kabuli_Chr_4	30579795	INTERGENIC
TAD_SNP610	[G/T]	--	Ca_Kabuli_Chr_4	30579835	INTERGENIC
TAD_SNP611	[G/A]	--	Ca_Kabuli_Chr_4	30580184	INTERGENIC
TAD_SNP612	[C/A]	Ca_14207	Ca_Kabuli_Chr_4	30599096	CDS (Synonymous)
TAD_SNP613	[C/T]	Ca_14207	Ca_Kabuli_Chr_4	30599188	INTRON
TAD_SNP614	[A/G]	--	Ca_Kabuli_Chr_4	30636859	INTERGENIC
TAD_SNP615	[C/A]	Ca_14210	Ca_Kabuli_Chr_4	30668893	DRR
TAD_SNP616	[G/A]	Ca_14210	Ca_Kabuli_Chr_4	30674873	INTRON
TAD_SNP617	[T/C]	Ca_14226	Ca_Kabuli_Chr_4	31218647	INTRON
TAD_SNP618	[A/G]	--	Ca_Kabuli_Chr_4	31224001	INTERGENIC
TAD_SNP619	[T/A]	Ca_14230	Ca_Kabuli_Chr_4	31262596	DRR
TAD_SNP620	[T/A]	Ca_14230	Ca_Kabuli_Chr_4	31263205	CDS (Non-synonymous)
TAD_SNP621	[G/A]	--	Ca_Kabuli_Chr_4	31375592	INTERGENIC
TAD_SNP622	[C/G]	--	Ca_Kabuli_Chr_4	32073550	INTERGENIC
TAD_SNP623	[T/C]	--	Ca_Kabuli_Chr_4	32073552	INTERGENIC
TAD_SNP624	[G/A]	--	Ca_Kabuli_Chr_4	32114891	INTERGENIC
TAD_SNP625	[C/T]	--	Ca_Kabuli_Chr_4	32114954	INTERGENIC
TAD_SNP626	[A/G]	--	Ca_Kabuli_Chr_4	32115063	INTERGENIC
TAD_SNP627	[C/G]	--	Ca_Kabuli_Chr_4	32115083	INTERGENIC
TAD_SNP628	[C/T]	--	Ca_Kabuli_Chr_4	32115109	INTERGENIC
TAD_SNP629	[G/A]	--	Ca_Kabuli_Chr_4	32115116	INTERGENIC
TAD_SNP630	[C/G]	Ca_15464	Ca_Kabuli_Chr_4	32183307	CDS (Synonymous)
TAD_SNP631	[A/G]	Ca_15473	Ca_Kabuli_Chr_4	32302065	DRR
TAD_SNP632	[A/T]	Ca_15473	Ca_Kabuli_Chr_4	32302066	DRR
TAD_SNP633	[T/A]	Ca_15473	Ca_Kabuli_Chr_4	32303236	CDS (Synonymous)
TAD_SNP634	[C/T]	Ca_15484	Ca_Kabuli_Chr_4	32604313	CDS (Synonymous)
TAD_SNP635	[T/C]	Ca_15484	Ca_Kabuli_Chr_4	32604538	CDS (Synonymous)
TAD_SNP636	[T/G]	Ca_15485	Ca_Kabuli_Chr_4	32625733	INTRON
TAD_SNP637	[T/C]	Ca_15486	Ca_Kabuli_Chr_4	32636315	DRR
TAD_SNP638	[C/T]	--	Ca_Kabuli_Chr_4	32639121	INTERGENIC
TAD_SNP639	[A/G]	--	Ca_Kabuli_Chr_4	32639315	INTERGENIC
TAD_SNP640	[T/C]	--	Ca_Kabuli_Chr_4	32639654	INTERGENIC
TAD_SNP641	[C/T]	--	Ca_Kabuli_Chr_4	32639681	INTERGENIC
TAD_SNP642	[T/A]	--	Ca_Kabuli_Chr_4	32793291	INTERGENIC
TAD_SNP643	[A/C]	--	Ca_Kabuli_Chr_4	32841664	INTERGENIC
TAD_SNP644	[T/C]	Ca_15495	Ca_Kabuli_Chr_4	32853834	INTRON
TAD_SNP645	[G/T]	Ca_15495	Ca_Kabuli_Chr_4	32853838	INTRON
TAD_SNP646	[C/A]	--	Ca_Kabuli_Chr_4	33316940	INTERGENIC
TAD_SNP647	[G/T]	Ca_20348	Ca_Kabuli_Chr_4	34533450	Large-effect
TAD_SNP648	[G/A]	Ca_19990	Ca_Kabuli_Chr_4	34784285	CDS (Non-synonymous)
TAD_SNP649	[T/C]	Ca_19997	Ca_Kabuli_Chr_4	34915986	INTRON
TAD_SNP650	[G/A]	Ca_19997	Ca_Kabuli_Chr_4	34916994	INTRON
TAD_SNP651	[C/T]	Ca_20011	Ca_Kabuli_Chr_4	35171506	CDS (Non-synonymous)
TAD_SNP652	[T/C]	Ca_20011	Ca_Kabuli_Chr_4	35171719	INTRON
TAD_SNP653	[T/C]	Ca_20015	Ca_Kabuli_Chr_4	35229659	INTRON
TAD_SNP654	[A/T]	Ca_20015	Ca_Kabuli_Chr_4	35229850	INTRON
TAD_SNP655	[C/T]	Ca_20015	Ca_Kabuli_Chr_4	35231891	DRR
TAD_SNP656	[C/T]	Ca_20017	Ca_Kabuli_Chr_4	35299046	CDS (Synonymous)
TAD_SNP657	[A/C]	Ca_20017	Ca_Kabuli_Chr_4	35311815	CDS (Synonymous)
TAD_SNP658	[A/G]	Ca_20018	Ca_Kabuli_Chr_4	35346324	INTRON
TAD_SNP659	[C/T]	Ca_20018	Ca_Kabuli_Chr_4	35346417	INTRON
TAD_SNP660	[T/G]	Ca_20020	Ca_Kabuli_Chr_4	35381289	CDS (Non-synonymous)
TAD_SNP661	[T/G]	Ca_20020	Ca_Kabuli_Chr_4	35381336	CDS (Non-synonymous)
TAD_SNP662	[G/A]	Ca_20021	Ca_Kabuli_Chr_4	35393643	CDS (Synonymous)
TAD_SNP663	[C/G]	Ca_22438	Ca_Kabuli_Chr_4	35574088	DRR
TAD_SNP664	[T/C]	--	Ca_Kabuli_Chr_4	35635610	INTERGENIC
TAD_SNP665	[C/T]	--	Ca_Kabuli_Chr_4	35635651	INTERGENIC
TAD_SNP666	[C/A]	Ca_14830	Ca_Kabuli_Chr_4	36467980	INTRON
TAD_SNP667	[T/A]	Ca_14830	Ca_Kabuli_Chr_4	36468003	INTRON
TAD_SNP668	[G/A]	Ca_14830	Ca_Kabuli_Chr_4	36468053	INTRON
TAD_SNP669	[T/C]	Ca_14816	Ca_Kabuli_Chr_4	36639382	DRR
TAD_SNP670	[A/G]	Ca_14814	Ca_Kabuli_Chr_4	36670226	INTRON
TAD_SNP671	[A/G]	Ca_14810	Ca_Kabuli_Chr_4	36709731	DRR
TAD_SNP672	[A/C]	--	Ca_Kabuli_Chr_4	36712662	INTERGENIC
TAD_SNP673	[T/C]	--	Ca_Kabuli_Chr_4	36712806	INTERGENIC
TAD_SNP674	[T/C]	Ca_14808	Ca_Kabuli_Chr_4	36754121	INTRON
TAD_SNP675	[C/T]	Ca_14808	Ca_Kabuli_Chr_4	36754328	INTRON
TAD_SNP676	[A/C]	Ca_14808	Ca_Kabuli_Chr_4	36754343	INTRON
TAD_SNP677	[C/T]	Ca_14808	Ca_Kabuli_Chr_4	36754348	INTRON
TAD_SNP678	[T/A]	Ca_14808	Ca_Kabuli_Chr_4	36754377	INTRON
TAD_SNP679	[C/T]	Ca_14808	Ca_Kabuli_Chr_4	36754378	INTRON
TAD_SNP680	[A/G]	Ca_14808	Ca_Kabuli_Chr_4	36754453	CDS (Synonymous)
TAD_SNP681	[G/A]	Ca_14808	Ca_Kabuli_Chr_4	36754468	CDS (Synonymous)
TAD_SNP682	[T/G]	Ca_14797	Ca_Kabuli_Chr_4	36955706	CDS (Synonymous)
TAD_SNP683	[A/G]	Ca_14796	Ca_Kabuli_Chr_4	36975360	INTRON
TAD_SNP684	[A/C]	Ca_14796	Ca_Kabuli_Chr_4	36975361	INTRON
TAD_SNP685	[A/G]	Ca_14796	Ca_Kabuli_Chr_4	36975381	INTRON
TAD_SNP686	[G/A]	Ca_14796	Ca_Kabuli_Chr_4	36977109	CDS (Non-synonymous)
TAD_SNP687	[G/A]	Ca_14796	Ca_Kabuli_Chr_4	36977113	CDS (Non-synonymous)
TAD_SNP688	[G/A]	--	Ca_Kabuli_Chr_4	36977131	INTERGENIC
TAD_SNP689	[G/A]	--	Ca_Kabuli_Chr_4	36977253	INTERGENIC
TAD_SNP690	[G/T]	--	Ca_Kabuli_Chr_4	36979926	INTERGENIC
TAD_SNP691	[G/C]	Ca_14795	Ca_Kabuli_Chr_4	36984727	INTRON
TAD_SNP692	[A/T]	Ca_14795	Ca_Kabuli_Chr_4	36984795	INTRON
TAD_SNP693	[C/A]	--	Ca_Kabuli_Chr_4	37010855	INTERGENIC
TAD_SNP694	[C/A]	Ca_14792	Ca_Kabuli_Chr_4	37063558	DRR
TAD_SNP695	[G/C]	--	Ca_Kabuli_Chr_4	37160576	INTERGENIC
TAD_SNP696	[T/C]	--	Ca_Kabuli_Chr_4	37160622	INTERGENIC
TAD_SNP697	[C/T]	--	Ca_Kabuli_Chr_4	37160654	INTERGENIC
TAD_SNP698	[A/T]	Ca_15153	Ca_Kabuli_Chr_4	37183865	CDS (Non-synonymous)
TAD_SNP699	[A/G]	Ca_15151	Ca_Kabuli_Chr_4	37237211	DRR
TAD_SNP700	[G/A]	Ca_15151	Ca_Kabuli_Chr_4	37241235	CDS (Synonymous)
TAD_SNP701	[G/A]	Ca_15148	Ca_Kabuli_Chr_4	37275816	INTRON
TAD_SNP702	[A/G]	Ca_15147	Ca_Kabuli_Chr_4	37286632	INTRON
TAD_SNP703	[T/A]	--	Ca_Kabuli_Chr_4	37293773	INTERGENIC
TAD_SNP704	[C/A]	Ca_15144	Ca_Kabuli_Chr_4	37316700	CDS (Non-synonymous)
TAD_SNP705	[A/T]	Ca_15144	Ca_Kabuli_Chr_4	37316713	CDS (Non-synonymous)
TAD_SNP706	[C/T]	Ca_15144	Ca_Kabuli_Chr_4	37316738	CDS (Non-synonymous)
TAD_SNP707	[C/A]	Ca_15141	Ca_Kabuli_Chr_4	37349212	CDS (Synonymous)
TAD_SNP708	[T/C]	Ca_15141	Ca_Kabuli_Chr_4	37349304	INTRON
TAD_SNP709	[A/C]	Ca_15140	Ca_Kabuli_Chr_4	37356865	CDS (Synonymous)
TAD_SNP710	[T/A]	Ca_15140	Ca_Kabuli_Chr_4	37356919	INTRON
TAD_SNP711	[A/G]	Ca_15140	Ca_Kabuli_Chr_4	37364980	CDS (Synonymous)
TAD_SNP712	[G/A]	Ca_15140	Ca_Kabuli_Chr_4	37365148	CDS (Synonymous)
TAD_SNP713	[C/A]	Ca_15131	Ca_Kabuli_Chr_4	37450206	CDS (Synonymous)
TAD_SNP714	[C/T]	Ca_15131	Ca_Kabuli_Chr_4	37450294	CDS (Non-synonymous)
TAD_SNP715	[T/A]	Ca_15131	Ca_Kabuli_Chr_4	37450326	CDS (Synonymous)
TAD_SNP716	[A/G]	Ca_15130	Ca_Kabuli_Chr_4	37454296	INTRON
TAD_SNP717	[A/C]	Ca_15129	Ca_Kabuli_Chr_4	37492422	DRR
TAD_SNP718	[T/C]	Ca_15125	Ca_Kabuli_Chr_4	37549883	INTRON
TAD_SNP719	[C/T]	Ca_15125	Ca_Kabuli_Chr_4	37549987	INTRON
TAD_SNP720	[G/A]	Ca_15125	Ca_Kabuli_Chr_4	37550122	INTRON
TAD_SNP721	[C/T]	Ca_15125	Ca_Kabuli_Chr_4	37575636	INTRON
TAD_SNP722	[T/C]	Ca_15125	Ca_Kabuli_Chr_4	37575670	INTRON
TAD_SNP723	[C/A]	Ca_15125	Ca_Kabuli_Chr_4	37576578	INTRON
TAD_SNP724	[G/A]	Ca_15119	Ca_Kabuli_Chr_4	37630445	INTRON
TAD_SNP725	[T/C]	Ca_15119	Ca_Kabuli_Chr_4	37630488	INTRON
TAD_SNP726	[A/G]	Ca_15111	Ca_Kabuli_Chr_4	37699176	CDS (Synonymous)
TAD_SNP727	[T/C]	Ca_15095	Ca_Kabuli_Chr_4	37806689	DRR
TAD_SNP728	[A/T]	Ca_13145	Ca_Kabuli_Chr_4	38008062	INTRON
TAD_SNP729	[C/T]	Ca_13145	Ca_Kabuli_Chr_4	38008082	INTRON
TAD_SNP730	[G/A]	Ca_13145	Ca_Kabuli_Chr_4	38008205	INTRON
TAD_SNP731	[G/T]	Ca_13145	Ca_Kabuli_Chr_4	38008227	INTRON
TAD_SNP732	[A/C]	Ca_13145	Ca_Kabuli_Chr_4	38008567	INTRON
TAD_SNP733	[G/T]	Ca_13142	Ca_Kabuli_Chr_4	38029136	CDS (Non-synonymous)
TAD_SNP734	[A/T]	Ca_13142	Ca_Kabuli_Chr_4	38029215	INTRON
TAD_SNP735	[G/A]	Ca_13142	Ca_Kabuli_Chr_4	38029358	INTRON
TAD_SNP736	[A/G]	Ca_13142	Ca_Kabuli_Chr_4	38029380	INTRON
TAD_SNP737	[G/A]	Ca_13141	Ca_Kabuli_Chr_4	38038959	INTRON
TAD_SNP738	[T/C]	Ca_13141	Ca_Kabuli_Chr_4	38039046	INTRON
TAD_SNP739	[G/A]	Ca_13141	Ca_Kabuli_Chr_4	38039076	INTRON
TAD_SNP740	[G/A]	Ca_13141	Ca_Kabuli_Chr_4	38039289	INTRON
TAD_SNP741	[T/A]	--	Ca_Kabuli_Chr_4	38060338	INTERGENIC
TAD_SNP742	[A/C]	Ca_13138	Ca_Kabuli_Chr_4	38153183	CDS (Synonymous)
TAD_SNP743	[T/G]	Ca_13138	Ca_Kabuli_Chr_4	38153198	CDS (Synonymous)
TAD_SNP744	[C/T]	Ca_13138	Ca_Kabuli_Chr_4	38153216	CDS (Synonymous)
TAD_SNP745	[T/G]	Ca_13137	Ca_Kabuli_Chr_4	38157210	INTRON
TAD_SNP746	[A/C]	--	Ca_Kabuli_Chr_4	38179583	INTERGENIC
TAD_SNP747	[G/A]	Ca_13132	Ca_Kabuli_Chr_4	38215267	INTRON
TAD_SNP748	[T/G]	Ca_13128	Ca_Kabuli_Chr_4	38288823	CDS (Synonymous)
TAD_SNP749	[C/G]	Ca_13128	Ca_Kabuli_Chr_4	38288877	CDS (Non-synonymous)
TAD_SNP750	[T/A]	Ca_13121	Ca_Kabuli_Chr_4	38343633	DRR
TAD_SNP751	[A/G]	Ca_13120	Ca_Kabuli_Chr_4	38358398	CDS (Synonymous)
TAD_SNP752	[G/A]	Ca_13120	Ca_Kabuli_Chr_4	38358887	CDS (Synonymous)
TAD_SNP753	[A/T]	Ca_13120	Ca_Kabuli_Chr_4	38362132	CDS (Non-synonymous)
TAD_SNP754	[A/G]	--	Ca_Kabuli_Chr_4	38370848	INTERGENIC
TAD_SNP755	[G/A]	--	Ca_Kabuli_Chr_4	38370902	INTERGENIC
TAD_SNP756	[C/A]	--	Ca_Kabuli_Chr_4	38370939	INTERGENIC
TAD_SNP757	[T/C]	Ca_13112	Ca_Kabuli_Chr_4	38473653	INTRON
TAD_SNP758	[C/T]	Ca_13112	Ca_Kabuli_Chr_4	38474149	INTRON
TAD_SNP759	[T/A]	Ca_13112	Ca_Kabuli_Chr_4	38475449	INTRON
TAD_SNP760	[C/T]	Ca_13112	Ca_Kabuli_Chr_4	38475547	INTRON
TAD_SNP761	[C/T]	Ca_13109	Ca_Kabuli_Chr_4	38540201	INTRON
TAD_SNP762	[C/T]	Ca_13104	Ca_Kabuli_Chr_4	38612245	INTRON
TAD_SNP763	[T/C]	Ca_13102	Ca_Kabuli_Chr_4	38659377	CDS (Synonymous)
TAD_SNP764	[A/G]	Ca_13102	Ca_Kabuli_Chr_4	38659398	CDS (Synonymous)
TAD_SNP765	[A/G]	Ca_13099	Ca_Kabuli_Chr_4	38679987	INTRON
TAD_SNP766	[A/G]	Ca_13098	Ca_Kabuli_Chr_4	38721160	INTRON
TAD_SNP767	[A/C]	Ca_13098	Ca_Kabuli_Chr_4	38721207	INTRON
TAD_SNP768	[T/A]	Ca_13096	Ca_Kabuli_Chr_4	38770348	CDS (Non-synonymous)
TAD_SNP769	[C/G]	Ca_13096	Ca_Kabuli_Chr_4	38770450	CDS (Synonymous)
TAD_SNP770	[A/G]	Ca_13096	Ca_Kabuli_Chr_4	38770582	CDS (Synonymous)
TAD_SNP771	[G/A]	Ca_13096	Ca_Kabuli_Chr_4	38770606	CDS (Synonymous)
TAD_SNP772	[T/C]	Ca_13092	Ca_Kabuli_Chr_4	38833280	DRR
TAD_SNP773	[C/A]	Ca_13092	Ca_Kabuli_Chr_4	38833304	DRR
TAD_SNP774	[A/C]	Ca_13092	Ca_Kabuli_Chr_4	38833333	DRR
TAD_SNP775	[G/A]	Ca_13091	Ca_Kabuli_Chr_4	38834477	INTRON
TAD_SNP776	[C/T]	Ca_13091	Ca_Kabuli_Chr_4	38836649	CDS (Synonymous)
TAD_SNP777	[T/C]	Ca_13087	Ca_Kabuli_Chr_4	38888779	CDS (Non-synonymous)
TAD_SNP778	[C/G]	Ca_13087	Ca_Kabuli_Chr_4	38888791	CDS (Non-synonymous)
TAD_SNP779	[T/A]	Ca_13086	Ca_Kabuli_Chr_4	38918394	CDS (Synonymous)
TAD_SNP780	[A/G]	Ca_13086	Ca_Kabuli_Chr_4	38918424	CDS (Synonymous)
TAD_SNP781	[A/C]	Ca_13086	Ca_Kabuli_Chr_4	38918430	CDS (Synonymous)
TAD_SNP782	[T/C]	Ca_13086	Ca_Kabuli_Chr_4	38918547	CDS (Synonymous)
TAD_SNP783	[T/G]	Ca_13081	Ca_Kabuli_Chr_4	38976835	INTRON
TAD_SNP784	[C/T]	Ca_13081	Ca_Kabuli_Chr_4	38976865	INTRON
TAD_SNP785	[G/A]	Ca_13081	Ca_Kabuli_Chr_4	38978462	CDS (Synonymous)
TAD_SNP786	[A/C]	Ca_13078	Ca_Kabuli_Chr_4	39033838	INTRON
TAD_SNP787	[G/T]	Ca_13077	Ca_Kabuli_Chr_4	39042938	INTRON
TAD_SNP788	[G/A]	Ca_13075	Ca_Kabuli_Chr_4	39057572	CDS (Synonymous)
TAD_SNP789	[A/G]	Ca_13075	Ca_Kabuli_Chr_4	39057861	CDS (Non-synonymous)
TAD_SNP790	[T/A]	Ca_13074	Ca_Kabuli_Chr_4	39086017	DRR
TAD_SNP791	[A/G]	Ca_13074	Ca_Kabuli_Chr_4	39086269	DRR
TAD_SNP792	[C/T]	Ca_13070	Ca_Kabuli_Chr_4	39136826	DRR
TAD_SNP793	[T/C]	Ca_13069	Ca_Kabuli_Chr_4	39136993	DRR
TAD_SNP794	[C/A]	--	Ca_Kabuli_Chr_4	39889399	INTERGENIC
TAD_SNP795	[T/C]	Ca_14911	Ca_Kabuli_Chr_4	40010147	CDS (Synonymous)
TAD_SNP796	[G/A]	Ca_14911	Ca_Kabuli_Chr_4	40010177	CDS (Synonymous)
TAD_SNP797	[G/C]	Ca_14905	Ca_Kabuli_Chr_4	40149324	INTRON
TAD_SNP798	[A/G]	Ca_14901	Ca_Kabuli_Chr_4	40185702	INTRON
TAD_SNP799	[A/G]	Ca_14900	Ca_Kabuli_Chr_4	40196354	INTRON
TAD_SNP800	[G/T]	--	Ca_Kabuli_Chr_4	40267713	INTERGENIC
TAD_SNP801	[G/T]	Ca_14893	Ca_Kabuli_Chr_4	40279513	DRR
TAD_SNP802	[G/C]	Ca_14887	Ca_Kabuli_Chr_4	40357182	INTRON
TAD_SNP803	[G/A]	Ca_14885	Ca_Kabuli_Chr_4	40368765	CDS (Non-synonymous)
TAD_SNP804	[A/G]	Ca_14884	Ca_Kabuli_Chr_4	40375361	DRR
TAD_SNP805	[G/C]	--	Ca_Kabuli_Chr_4	40471412	INTERGENIC
TAD_SNP806	[T/G]	Ca_14870	Ca_Kabuli_Chr_4	40554418	INTRON
TAD_SNP807	[T/A]	Ca_14870	Ca_Kabuli_Chr_4	40554456	CDS (Synonymous)
TAD_SNP808	[A/G]	--	Ca_Kabuli_Chr_4	40571556	INTERGENIC
TAD_SNP809	[G/A]	--	Ca_Kabuli_Chr_4	40571643	INTERGENIC
TAD_SNP810	[G/A]	Ca_14866	Ca_Kabuli_Chr_4	40597192	CDS (Synonymous)
TAD_SNP811	[G/A]	Ca_23909	Ca_Kabuli_Chr_4	40734765	CDS (Synonymous)
TAD_SNP812	[C/T]	Ca_23908	Ca_Kabuli_Chr_4	40738927	CDS (Synonymous)
TAD_SNP813	[G/A]	Ca_23903	Ca_Kabuli_Chr_4	40795060	DRR
TAD_SNP814	[A/G]	Ca_23902	Ca_Kabuli_Chr_4	40800814	CDS (Synonymous)
TAD_SNP815	[C/T]	Ca_23902	Ca_Kabuli_Chr_4	40806995	CDS (Synonymous)
TAD_SNP816	[G/T]	Ca_23902	Ca_Kabuli_Chr_4	40807053	CDS (Synonymous)
TAD_SNP817	[G/T]	Ca_10994	Ca_Kabuli_Chr_4	41141086	CDS (Non-synonymous)
TAD_SNP818	[T/C]	Ca_10994	Ca_Kabuli_Chr_4	41142288	CDS (Non-synonymous)
TAD_SNP819	[A/G]	Ca_10994	Ca_Kabuli_Chr_4	41142290	CDS (Synonymous)
TAD_SNP820	[T/C]	Ca_10994	Ca_Kabuli_Chr_4	41142299	CDS (Synonymous)
TAD_SNP821	[T/A]	Ca_10994	Ca_Kabuli_Chr_4	41144277	CDS (Non-synonymous)
TAD_SNP822	[G/A]	Ca_23683	Ca_Kabuli_Chr_4	43319846	CDS (Synonymous)
TAD_SNP823	[A/T]	--	Ca_Kabuli_Chr_4	43431772	INTERGENIC
TAD_SNP824	[G/T]	--	Ca_Kabuli_Chr_4	44294308	INTERGENIC
TAD_SNP825	[T/C]	Ca_09131	Ca_Kabuli_Chr_4	44590652	CDS (Synonymous)
TAD_SNP826	[G/A]	Ca_09131	Ca_Kabuli_Chr_4	44590678	CDS (Non-synonymous)
TAD_SNP827	[A/C]	Ca_09131	Ca_Kabuli_Chr_4	44590697	CDS (Synonymous)
TAD_SNP828	[A/G]	--	Ca_Kabuli_Chr_4	44979108	INTERGENIC
TAD_SNP829	[T/C]	--	Ca_Kabuli_Chr_4	45019764	INTERGENIC
TAD_SNP830	[T/C]	--	Ca_Kabuli_Chr_4	45019778	INTERGENIC
TAD_SNP831	[C/A]	--	Ca_Kabuli_Chr_4	45019805	INTERGENIC
TAD_SNP832	[T/C]	--	Ca_Kabuli_Chr_4	45019807	INTERGENIC
TAD_SNP833	[C/T]	--	Ca_Kabuli_Chr_4	45019848	INTERGENIC
TAD_SNP834	[G/C]	--	Ca_Kabuli_Chr_4	45019867	INTERGENIC
TAD_SNP835	[T/G]	Ca_09166	Ca_Kabuli_Chr_4	45035589	DRR
TAD_SNP836	[T/G]	Ca_19257	Ca_Kabuli_Chr_4	46613068	DRR
TAD_SNP837	[T/A]	Ca_19248	Ca_Kabuli_Chr_4	46694919	DRR
TAD_SNP838	[G/A]	Ca_10821	Ca_Kabuli_Chr_4	47672832	DRR
TAD_SNP839	[G/A]	Ca_10761	Ca_Kabuli_Chr_4	48263603	CDS (Synonymous)
TAD_SNP840	[G/C]	Ca_10760	Ca_Kabuli_Chr_4	48269138	INTRON
TAD_SNP841	[C/T]	Ca_10760	Ca_Kabuli_Chr_4	48275016	CDS (Synonymous)
TAD_SNP842	[C/T]	Ca_10754	Ca_Kabuli_Chr_4	48322502	DRR
TAD_SNP843	[A/G]	Ca_10752	Ca_Kabuli_Chr_4	48345604	INTRON
TAD_SNP844	[G/T]	Ca_10752	Ca_Kabuli_Chr_4	48345608	INTRON
TAD_SNP845	[A/T]	Ca_10751	Ca_Kabuli_Chr_4	48355358	INTRON
TAD_SNP846	[G/T]	Ca_10751	Ca_Kabuli_Chr_4	48355468	INTRON
TAD_SNP847	[G/A]	Ca_10750	Ca_Kabuli_Chr_4	48364170	INTRON
TAD_SNP848	[G/C]	Ca_10748	Ca_Kabuli_Chr_4	48382666	CDS (Synonymous)
TAD_SNP849	[C/T]	Ca_10747	Ca_Kabuli_Chr_4	48457876	INTRON
TAD_SNP850	[C/T]	Ca_10747	Ca_Kabuli_Chr_4	48457943	INTRON
TAD_SNP851	[G/A]	Ca_10746	Ca_Kabuli_Chr_4	48465107	INTRON
TAD_SNP852	[A/G]	Ca_10746	Ca_Kabuli_Chr_4	48467653	CDS (Synonymous)
TAD_SNP853	[A/G]	Ca_10746	Ca_Kabuli_Chr_4	48470477	INTRON
TAD_SNP854	[T/C]	Ca_10745	Ca_Kabuli_Chr_4	48475447	CDS (Synonymous)
TAD_SNP855	[G/A]	Ca_10745	Ca_Kabuli_Chr_4	48475461	CDS (Synonymous)
TAD_SNP856	[A/G]	Ca_10745	Ca_Kabuli_Chr_4	48478018	CDS (Synonymous)
TAD_SNP857	[C/T]	Ca_10745	Ca_Kabuli_Chr_4	48478058	CDS (Synonymous)
TAD_SNP858	[G/A]	Ca_10745	Ca_Kabuli_Chr_4	48478303	CDS (Synonymous)
TAD_SNP859	[A/G]	Ca_10742	Ca_Kabuli_Chr_4	48497756	CDS (Synonymous)
TAD_SNP860	[G/A]	Ca_10742	Ca_Kabuli_Chr_4	48497765	CDS (Synonymous)
TAD_SNP861	[C/T]	Ca_10741	Ca_Kabuli_Chr_4	48498133	DRR
TAD_SNP862	[A/G]	Ca_10741	Ca_Kabuli_Chr_4	48498166	DRR
TAD_SNP863	[G/C]	Ca_10741	Ca_Kabuli_Chr_4	48498181	DRR
TAD_SNP864	[A/T]	Ca_10741	Ca_Kabuli_Chr_4	48501662	CDS (Synonymous)
TAD_SNP865	[A/G]	--	Ca_Kabuli_Chr_5	294581	INTERGENIC
TAD_SNP866	[C/A]	--	Ca_Kabuli_Chr_5	4928373	INTERGENIC
TAD_SNP867	[A/G]	--	Ca_Kabuli_Chr_5	5740962	INTERGENIC
TAD_SNP868	[A/G]	--	Ca_Kabuli_Chr_5	6535919	INTERGENIC
TAD_SNP869	[G/A]	--	Ca_Kabuli_Chr_5	6740202	INTERGENIC
TAD_SNP870	[A/G]	--	Ca_Kabuli_Chr_5	7130712	INTERGENIC
TAD_SNP871	[A/C]	--	Ca_Kabuli_Chr_5	9620998	INTERGENIC
TAD_SNP872	[A/G]	--	Ca_Kabuli_Chr_5	19917812	INTERGENIC
TAD_SNP873	[G/A]	Ca_18235	Ca_Kabuli_Chr_5	21163371	INTRON
TAD_SNP874	[G/A]	--	Ca_Kabuli_Chr_5	21495508	INTERGENIC
TAD_SNP875	[A/G]	Ca_21161	Ca_Kabuli_Chr_5	22065859	CDS (Synonymous)
TAD_SNP876	[C/T]	--	Ca_Kabuli_Chr_5	25195240	INTERGENIC
TAD_SNP877	[G/A]	Ca_08872	Ca_Kabuli_Chr_5	27749221	CDS (Synonymous)
TAD_SNP878	[C/T]	--	Ca_Kabuli_Chr_5	27838003	INTERGENIC
TAD_SNP879	[C/T]	Ca_13427	Ca_Kabuli_Chr_5	27896939	INTRON
TAD_SNP880	[C/T]	Ca_23829	Ca_Kabuli_Chr_5	29080060	CDS (Synonymous)
TAD_SNP881	[T/A]	Ca_04715	Ca_Kabuli_Chr_5	30373783	CDS (Synonymous)
TAD_SNP882	[G/A]	Ca_04917	Ca_Kabuli_Chr_5	32171632	INTRON
TAD_SNP883	[C/T]	Ca_01708	Ca_Kabuli_Chr_5	35298815	DRR
TAD_SNP884	[T/C]	Ca_01500	Ca_Kabuli_Chr_5	37174786	CDS (Synonymous)
TAD_SNP885	[T/C]	Ca_01422	Ca_Kabuli_Chr_5	37983697	INTRON
TAD_SNP886	[T/A]	Ca_01422	Ca_Kabuli_Chr_5	37983886	INTRON
TAD_SNP887	[G/A]	Ca_01419	Ca_Kabuli_Chr_5	38018584	DRR
TAD_SNP888	[G/A]	Ca_01418	Ca_Kabuli_Chr_5	38030874	CDS (Synonymous)
TAD_SNP889	[C/T]	Ca_01411	Ca_Kabuli_Chr_5	38080349	CDS (Synonymous)
TAD_SNP890	[T/G]	Ca_01407	Ca_Kabuli_Chr_5	38110219	DRR
TAD_SNP891	[C/G]	Ca_11412	Ca_Kabuli_Chr_5	42001149	CDS (Non-synonymous)
TAD_SNP892	[G/A]	Ca_11315	Ca_Kabuli_Chr_5	42924167	DRR
TAD_SNP893	[C/T]	Ca_05751	Ca_Kabuli_Chr_6	5498898	CDS (Synonymous)
TAD_SNP894	[G/C]	Ca_09682	Ca_Kabuli_Chr_6	7026481	DRR
TAD_SNP895	[G/T]	Ca_08611	Ca_Kabuli_Chr_6	9814378	INTRON
TAD_SNP896	[G/A]	Ca_08607	Ca_Kabuli_Chr_6	9841836	CDS (Synonymous)
TAD_SNP897	[G/C]	--	Ca_Kabuli_Chr_6	10020177	INTERGENIC
TAD_SNP898	[G/A]	--	Ca_Kabuli_Chr_6	10020187	INTERGENIC
TAD_SNP899	[C/G]	Ca_08590	Ca_Kabuli_Chr_6	10025113	CDS (Synonymous)
TAD_SNP900	[A/T]	Ca_08590	Ca_Kabuli_Chr_6	10025159	CDS (Synonymous)
TAD_SNP901	[A/G]	Ca_08566	Ca_Kabuli_Chr_6	10230923	CDS (Non-synonymous)
TAD_SNP902	[T/G]	Ca_08566	Ca_Kabuli_Chr_6	10231092	CDS (Synonymous)
TAD_SNP903	[C/T]	Ca_08563	Ca_Kabuli_Chr_6	10260274	CDS (Synonymous)
TAD_SNP904	[A/G]	Ca_08553	Ca_Kabuli_Chr_6	10394743	INTRON
TAD_SNP905	[G/A]	Ca_08553	Ca_Kabuli_Chr_6	10395329	INTRON
TAD_SNP906	[G/A]	--	Ca_Kabuli_Chr_6	10667508	INTERGENIC
TAD_SNP907	[C/G]	Ca_08530	Ca_Kabuli_Chr_6	10682201	DRR
TAD_SNP908	[G/T]	Ca_08530	Ca_Kabuli_Chr_6	10682221	DRR
TAD_SNP909	[C/T]	Ca_23424	Ca_Kabuli_Chr_6	11399318	CDS (Synonymous)
TAD_SNP910	[A/G]	Ca_25061	Ca_Kabuli_Chr_6	11665233	CDS (Synonymous)
TAD_SNP911	[C/A]	Ca_05064	Ca_Kabuli_Chr_6	12906636	INTRON
TAD_SNP912	[A/G]	Ca_05069	Ca_Kabuli_Chr_6	12973765	DRR
TAD_SNP913	[A/T]	Ca_05070	Ca_Kabuli_Chr_6	12976473	DRR
TAD_SNP914	[G/A]	Ca_05071	Ca_Kabuli_Chr_6	12976513	DRR
TAD_SNP915	[A/G]	Ca_05071	Ca_Kabuli_Chr_6	12977129	DRR
TAD_SNP916	[A/G]	Ca_05071	Ca_Kabuli_Chr_6	12977196	DRR
TAD_SNP917	[T/G]	Ca_05071	Ca_Kabuli_Chr_6	12977204	DRR
TAD_SNP918	[G/A]	Ca_05086	Ca_Kabuli_Chr_6	13136955	INTRON
TAD_SNP919	[A/C]	Ca_05104	Ca_Kabuli_Chr_6	13326910	CDS (Synonymous)
TAD_SNP920	[A/G]	--	Ca_Kabuli_Chr_6	14805920	INTERGENIC
TAD_SNP921	[C/T]	Ca_05314	Ca_Kabuli_Chr_6	15301137	CDS (Synonymous)
TAD_SNP922	[T/A]	Ca_11088	Ca_Kabuli_Chr_6	23657804	CDS (Synonymous)
TAD_SNP923	[A/T]	Ca_11088	Ca_Kabuli_Chr_6	23657819	CDS (Synonymous)
TAD_SNP924	[C/T]	Ca_11079	Ca_Kabuli_Chr_6	23766943	INTRON
TAD_SNP925	[G/A]	Ca_11025	Ca_Kabuli_Chr_6	24455026	INTRON
TAD_SNP926	[T/C]	Ca_27822	Ca_Kabuli_Chr_6	24516532	CDS (Synonymous)
TAD_SNP927	[T/G]	--	Ca_Kabuli_Chr_6	30756238	INTERGENIC
TAD_SNP928	[A/G]	Ca_15788	Ca_Kabuli_Chr_6	35129588	CDS (Synonymous)
TAD_SNP929	[C/G]	--	Ca_Kabuli_Chr_6	39863085	INTERGENIC
TAD_SNP930	[A/G]	--	Ca_Kabuli_Chr_6	41099671	INTERGENIC
TAD_SNP931	[T/C]	--	Ca_Kabuli_Chr_6	45293271	INTERGENIC
TAD_SNP932	[G/A]	Ca_13510	Ca_Kabuli_Chr_6	49552946	INTRON
TAD_SNP933	[T/C]	Ca_17422	Ca_Kabuli_Chr_6	56854753	CDS (Synonymous)
TAD_SNP934	[T/C]	--	Ca_Kabuli_Chr_6	57205498	INTERGENIC
TAD_SNP935	[G/A]	--	Ca_Kabuli_Chr_6	57943626	INTERGENIC
TAD_SNP936	[A/C]	--	Ca_Kabuli_Chr_6	57943628	INTERGENIC
TAD_SNP937	[T/G]	Ca_13638	Ca_Kabuli_Chr_6	57986970	CDS (Non-synonymous)
TAD_SNP938	[C/A]	Ca_13631	Ca_Kabuli_Chr_6	58053528	INTRON
TAD_SNP939	[T/A]	--	Ca_Kabuli_Chr_6	58053878	INTERGENIC
TAD_SNP940	[A/C]	--	Ca_Kabuli_Chr_6	58820632	INTERGENIC
TAD_SNP941	[T/G]	Ca_15431	Ca_Kabuli_Chr_6	58903500	INTRON
TAD_SNP942	[A/T]	--	Ca_Kabuli_Chr_7	601457	INTERGENIC
TAD_SNP943	[A/G]	--	Ca_Kabuli_Chr_7	601468	INTERGENIC
TAD_SNP944	[A/G]	Ca_03116	Ca_Kabuli_Chr_7	3519510	INTRON
TAD_SNP945	[A/G]	Ca_03116	Ca_Kabuli_Chr_7	3521150	INTRON
TAD_SNP946	[C/G]	Ca_03116	Ca_Kabuli_Chr_7	3521167	INTRON
TAD_SNP947	[T/C]	Ca_03114	Ca_Kabuli_Chr_7	3543768	CDS (Synonymous)
TAD_SNP948	[T/C]	Ca_03108	Ca_Kabuli_Chr_7	3600866	CDS (Non-synonymous)
TAD_SNP949	[C/T]	Ca_03108	Ca_Kabuli_Chr_7	3600867	CDS (Synonymous)
TAD_SNP950	[G/C]	Ca_03106	Ca_Kabuli_Chr_7	3634427	CDS (Synonymous)
TAD_SNP951	[A/T]	Ca_03106	Ca_Kabuli_Chr_7	3634430	CDS (Non-synonymous)
TAD_SNP952	[T/C]	Ca_03106	Ca_Kabuli_Chr_7	3634459	CDS (Non-synonymous)
TAD_SNP953	[A/G]	Ca_03106	Ca_Kabuli_Chr_7	3634478	CDS (Synonymous)
TAD_SNP954	[A/G]	Ca_03106	Ca_Kabuli_Chr_7	3634497	CDS (Non-synonymous)
TAD_SNP955	[T/C]	Ca_03061	Ca_Kabuli_Chr_7	4017780	INTRON
TAD_SNP956	[T/G]	Ca_06832	Ca_Kabuli_Chr_7	5383671	DRR
TAD_SNP957	[T/G]	Ca_06832	Ca_Kabuli_Chr_7	5383695	DRR
TAD_SNP958	[G/A]	Ca_06832	Ca_Kabuli_Chr_7	5383767	DRR
TAD_SNP959	[C/G]	Ca_06833	Ca_Kabuli_Chr_7	5384447	DRR
TAD_SNP960	[G/T]	--	Ca_Kabuli_Chr_7	5406524	INTERGENIC
TAD_SNP961	[C/A]	Ca_06826	Ca_Kabuli_Chr_7	5421847	INTRON
TAD_SNP962	[T/A]	Ca_06826	Ca_Kabuli_Chr_7	5421861	INTRON
TAD_SNP963	[G/A]	Ca_06820	Ca_Kabuli_Chr_7	5464941	DRR
TAD_SNP964	[A/G]	Ca_06820	Ca_Kabuli_Chr_7	5464942	DRR
TAD_SNP965	[G/C]	Ca_06820	Ca_Kabuli_Chr_7	5467744	CDS (Non-synonymous)
TAD_SNP966	[C/T]	Ca_06819	Ca_Kabuli_Chr_7	5474255	CDS (Synonymous)
TAD_SNP967	[T/C]	Ca_06816	Ca_Kabuli_Chr_7	5504454	INTRON
TAD_SNP968	[G/T]	Ca_06816	Ca_Kabuli_Chr_7	5509712	CDS (Synonymous)
TAD_SNP969	[A/G]	Ca_06816	Ca_Kabuli_Chr_7	5509727	CDS (Non-synonymous)
TAD_SNP970	[T/G]	Ca_06814	Ca_Kabuli_Chr_7	5520720	CDS (Non-synonymous)
TAD_SNP971	[C/T]	Ca_06814	Ca_Kabuli_Chr_7	5520934	CDS (Non-synonymous)
TAD_SNP972	[T/C]	Ca_06814	Ca_Kabuli_Chr_7	5521596	CDS (Non-synonymous)
TAD_SNP973	[T/G]	Ca_06814	Ca_Kabuli_Chr_7	5521659	CDS (Non-synonymous)
TAD_SNP974	[G/A]	Ca_06812	Ca_Kabuli_Chr_7	5529729	INTRON
TAD_SNP975	[G/C]	Ca_06808	Ca_Kabuli_Chr_7	5554807	CDS (Non-synonymous)
TAD_SNP976	[G/T]	Ca_06808	Ca_Kabuli_Chr_7	5554841	CDS (Non-synonymous)
TAD_SNP977	[T/C]	Ca_06808	Ca_Kabuli_Chr_7	5560122	CDS (Synonymous)
TAD_SNP978	[G/T]	--	Ca_Kabuli_Chr_7	5577258	INTERGENIC
TAD_SNP979	[T/C]	Ca_06805	Ca_Kabuli_Chr_7	5577311	CDS (Synonymous)
TAD_SNP980	[A/C]	Ca_06805	Ca_Kabuli_Chr_7	5577321	CDS (Synonymous)
TAD_SNP981	[T/C]	--	Ca_Kabuli_Chr_7	5669289	INTERGENIC
TAD_SNP982	[C/T]	Ca_06789	Ca_Kabuli_Chr_7	5678992	INTRON
TAD_SNP983	[G/T]	--	Ca_Kabuli_Chr_7	5693990	INTERGENIC
TAD_SNP984	[C/T]	Ca_06787	Ca_Kabuli_Chr_7	5713977	DRR
TAD_SNP985	[A/G]	Ca_06787	Ca_Kabuli_Chr_7	5714130	DRR
TAD_SNP986	[T/C]	--	Ca_Kabuli_Chr_7	5756269	INTERGENIC
TAD_SNP987	[A/T]	Ca_06778	Ca_Kabuli_Chr_7	5801997	INTRON
TAD_SNP988	[C/A]	Ca_06778	Ca_Kabuli_Chr_7	5802631	CDS (Non-synonymous)
TAD_SNP989	[A/C]	Ca_06777	Ca_Kabuli_Chr_7	5810043	DRR
TAD_SNP990	[C/T]	Ca_06772	Ca_Kabuli_Chr_7	5854598	INTRON
TAD_SNP991	[T/C]	--	Ca_Kabuli_Chr_7	5925751	INTERGENIC
TAD_SNP992	[T/C]	Ca_06761	Ca_Kabuli_Chr_7	5957696	INTRON
TAD_SNP993	[A/T]	Ca_06758	Ca_Kabuli_Chr_7	6012363	INTRON
TAD_SNP994	[C/T]	Ca_06752	Ca_Kabuli_Chr_7	6069979	INTRON
TAD_SNP995	[G/A]	Ca_06752	Ca_Kabuli_Chr_7	6070645	INTRON
TAD_SNP996	[T/G]	Ca_06746	Ca_Kabuli_Chr_7	6108535	CDS (Synonymous)
TAD_SNP997	[T/C]	Ca_06746	Ca_Kabuli_Chr_7	6110019	CDS (Synonymous)
TAD_SNP998	[T/C]	--	Ca_Kabuli_Chr_7	6232777	INTERGENIC
TAD_SNP999	[G/A]	Ca_06712	Ca_Kabuli_Chr_7	6393366	INTRON
TAD_SNP1000	[G/T]	Ca_12774	Ca_Kabuli_Chr_7	10115618	CDS (Synonymous)
TAD_SNP1001	[G/A]	Ca_12781	Ca_Kabuli_Chr_7	10209540	DRR
TAD_SNP1002	[A/G]	Ca_09275	Ca_Kabuli_Chr_7	12390774	CDS (Synonymous)
TAD_SNP1003	[C/G]	Ca_09992	Ca_Kabuli_Chr_7	14470549	CDS (Non-synonymous)
TAD_SNP1004	[A/T]	Ca_09916	Ca_Kabuli_Chr_7	15462772	CDS (Non-synonymous)
TAD_SNP1005	[A/G]	Ca_20568	Ca_Kabuli_Chr_7	16665577	CDS (Synonymous)
TAD_SNP1006	[C/A]	Ca_20581	Ca_Kabuli_Chr_7	16821274	CDS (Non-synonymous)
TAD_SNP1007	[A/G]	Ca_15859	Ca_Kabuli_Chr_7	17318119	CDS (Synonymous)
TAD_SNP1008	[A/G]	Ca_12406	Ca_Kabuli_Chr_7	20563982	CDS (Synonymous)
TAD_SNP1009	[C/T]	Ca_11727	Ca_Kabuli_Chr_7	30026017	INTRON
TAD_SNP1010	[T/G]	Ca_11727	Ca_Kabuli_Chr_7	30026039	INTRON
TAD_SNP1011	[G/A]	--	Ca_Kabuli_Chr_7	30107340	INTERGENIC
TAD_SNP1012	[G/A]	Ca_10015	Ca_Kabuli_Chr_7	32785429	INTRON
TAD_SNP1013	[C/T]	Ca_10015	Ca_Kabuli_Chr_7	32785432	INTRON
TAD_SNP1014	[C/T]	--	Ca_Kabuli_Chr_7	32874840	INTERGENIC
TAD_SNP1015	[A/T]	Ca_10011	Ca_Kabuli_Chr_7	32875799	CDS (Non-synonymous)
TAD_SNP1016	[A/T]	Ca_10000	Ca_Kabuli_Chr_7	32989796	CDS (Synonymous)
TAD_SNP1017	[T/C]	Ca_10000	Ca_Kabuli_Chr_7	32989838	CDS (Synonymous)
TAD_SNP1018	[G/A]	Ca_10000	Ca_Kabuli_Chr_7	32989903	INTRON
TAD_SNP1019	[T/G]	Ca_09997	Ca_Kabuli_Chr_7	33026091	INTRON
TAD_SNP1020	[G/T]	Ca_09997	Ca_Kabuli_Chr_7	33026150	INTRON
TAD_SNP1021	[G/A]	Ca_16149	Ca_Kabuli_Chr_7	33182932	CDS (Synonymous)
TAD_SNP1022	[A/C]	--	Ca_Kabuli_Chr_7	33461168	INTERGENIC
TAD_SNP1023	[C/A]	Ca_16168	Ca_Kabuli_Chr_7	33465802	CDS (Synonymous)
TAD_SNP1024	[T/C]	Ca_16168	Ca_Kabuli_Chr_7	33465805	CDS (Synonymous)
TAD_SNP1025	[G/A]	Ca_16168	Ca_Kabuli_Chr_7	33465818	CDS (Synonymous)
TAD_SNP1026	[C/A]	Ca_16168	Ca_Kabuli_Chr_7	33465828	CDS (Synonymous)
TAD_SNP1027	[C/T]	Ca_16193	Ca_Kabuli_Chr_7	33867674	INTRON
TAD_SNP1028	[G/A]	Ca_16193	Ca_Kabuli_Chr_7	33869367	CDS (Synonymous)
TAD_SNP1029	[T/G]	Ca_21006	Ca_Kabuli_Chr_7	34145280	INTRON
TAD_SNP1030	[G/T]	Ca_21006	Ca_Kabuli_Chr_7	34152720	INTRON
TAD_SNP1031	[G/T]	--	Ca_Kabuli_Chr_7	34279357	INTERGENIC
TAD_SNP1032	[A/C]	Ca_20990	Ca_Kabuli_Chr_7	34279715	INTRON
TAD_SNP1033	[A/G]	Ca_20990	Ca_Kabuli_Chr_7	34279725	INTRON
TAD_SNP1034	[C/T]	--	Ca_Kabuli_Chr_7	34318860	INTERGENIC
TAD_SNP1035	[T/G]	Ca_17621	Ca_Kabuli_Chr_7	34879321	DRR
TAD_SNP1036	[C/T]	Ca_17631	Ca_Kabuli_Chr_7	35037644	CDS (Synonymous)
TAD_SNP1037	[T/C]	Ca_17638	Ca_Kabuli_Chr_7	35134863	CDS (Synonymous)
TAD_SNP1038	[A/C]	Ca_17641	Ca_Kabuli_Chr_7	35227794	CDS (Synonymous)
TAD_SNP1039	[T/G]	Ca_17643	Ca_Kabuli_Chr_7	35240168	INTRON
TAD_SNP1040	[A/T]	Ca_17643	Ca_Kabuli_Chr_7	35241171	CDS (Non-synonymous)
TAD_SNP1041	[G/T]	Ca_17644	Ca_Kabuli_Chr_7	35258029	INTRON
TAD_SNP1042	[A/G]	Ca_17646	Ca_Kabuli_Chr_7	35280167	CDS (Synonymous)
TAD_SNP1043	[A/G]	Ca_17646	Ca_Kabuli_Chr_7	35280189	CDS (Synonymous)
TAD_SNP1044	[G/A]	Ca_13791	Ca_Kabuli_Chr_7	37092762	INTRON
TAD_SNP1045	[C/T]	--	Ca_Kabuli_Chr_7	38283909	INTERGENIC
TAD_SNP1046	[T/C]	Ca_25106	Ca_Kabuli_Chr_7	39944444	CDS (Synonymous)
TAD_SNP1047	[G/A]	--	Ca_Kabuli_Chr_7	41774803	INTERGENIC
TAD_SNP1048	[G/A]	Ca_20213	Ca_Kabuli_Chr_7	42558871	DRR
TAD_SNP1049	[A/G]	--	Ca_Kabuli_Chr_7	42587321	INTERGENIC
TAD_SNP1050	[A/G]	Ca_15717	Ca_Kabuli_Chr_7	45077857	DRR
TAD_SNP1051	[T/A]	Ca_15717	Ca_Kabuli_Chr_7	45077866	DRR
TAD_SNP1052	[A/G]	Ca_22756	Ca_Kabuli_Chr_7	46485934	INTRON
TAD_SNP1053	[T/C]	--	Ca_Kabuli_Chr_7	46961873	INTERGENIC
TAD_SNP1054	[G/A]	--	Ca_Kabuli_Chr_7	46961965	INTERGENIC
TAD_SNP1055	[T/C]	Ca_11899	Ca_Kabuli_Chr_8	369470	INTRON
TAD_SNP1056	[C/T]	Ca_11858	Ca_Kabuli_Chr_8	701803	INTRON
TAD_SNP1057	[T/G]	Ca_11858	Ca_Kabuli_Chr_8	701811	INTRON
TAD_SNP1058	[C/T]	Ca_11857	Ca_Kabuli_Chr_8	706614	CDS (Synonymous)
TAD_SNP1059	[G/A]	Ca_11857	Ca_Kabuli_Chr_8	706800	CDS (Synonymous)
TAD_SNP1060	[A/G]	Ca_11856	Ca_Kabuli_Chr_8	707395	DRR
TAD_SNP1061	[T/C]	Ca_11857	Ca_Kabuli_Chr_8	709063	DRR
TAD_SNP1062	[T/C]	Ca_11857	Ca_Kabuli_Chr_8	709094	DRR
TAD_SNP1063	[A/T]	Ca_11857	Ca_Kabuli_Chr_8	709124	DRR
TAD_SNP1064	[G/A]	Ca_11855	Ca_Kabuli_Chr_8	714974	CDS (Synonymous)
TAD_SNP1065	[C/T]	Ca_02159	Ca_Kabuli_Chr_8	4106644	INTRON
TAD_SNP1066	[T/C]	--	Ca_Kabuli_Chr_8	4980911	INTERGENIC
TAD_SNP1067	[C/T]	--	Ca_Kabuli_Chr_8	6285766	INTERGENIC
TAD_SNP1068	[T/C]	Ca_10703	Ca_Kabuli_Chr_8	6835452	INTRON
TAD_SNP1069	[G/T]	--	Ca_Kabuli_Chr_8	7228690	INTERGENIC
TAD_SNP1070	[G/C]	Ca_20090	Ca_Kabuli_Chr_8	12865991	INTRON
TAD_SNP1071	[G/T]	Ca_12992	Ca_Kabuli_Chr_8	14759784	INTRON
TAD_SNP1072	[A/G]	Ca_12992	Ca_Kabuli_Chr_8	14760802	INTRON
TAD_SNP1073	[G/A]	Ca_12965	Ca_Kabuli_Chr_8	15131175	CDS (Synonymous)
TAD_SNP1074	[T/C]	--	Ca_Kabuli_Chr_8	15473060	INTERGENIC
TAD_SNP1075	[C/T]	Ca_15508	Ca_Kabuli_Chr_8	16004511	DRR
TAD_SNP1076	[G/C]	Ca_15508	Ca_Kabuli_Chr_8	16004976	DRR
TAD_SNP1077	[C/T]	Ca_15508	Ca_Kabuli_Chr_8	16005046	DRR
TAD_SNP1078	[A/G]	Ca_15508	Ca_Kabuli_Chr_8	16005078	DRR
TAD_SNP1079	[C/A]	Ca_15511	Ca_Kabuli_Chr_8	16020239	DRR
TAD_SNP1080	[T/G]	Ca_15511	Ca_Kabuli_Chr_8	16020277	DRR
TAD_SNP1081	[G/T]	Ca_15511	Ca_Kabuli_Chr_8	16020323	DRR
TAD_SNP1082	[G/A]	Ca_15511	Ca_Kabuli_Chr_8	16022287	CDS (Synonymous)
TAD_SNP1083	[A/T]	Ca_15512	Ca_Kabuli_Chr_8	16027974	DRR
