# Supplementary material for: Genome-wide generation and genotyping of informative SNPs to scan molecular signatures for seed yield in chickpea
Source: Sci Rep. 2018 Sep 5;8:13240. doi: 10.1038/s41598-018-29926-1 (PMC6125345; doi:10.1038/s41598-018-29926-1)
Supplement: Supplementary file 5 — Table S5 [file 41598_2018_29926_MOESM5_ESM.xlsx]

## Sheet: Table S5
Table S5. 291 germplasm accessions belonging to an association panel utilized for GWAS of seed yield trait in chickpea
Accession IDs	Geographical origin	Cultivar-types	Biological status
ICC67	India	Desi	Traditional cultivar/Landrace
ICC95	India	Desi	Traditional cultivar/Landrace
ICC283	India	Desi	Traditional cultivar/Landrace
ICC440	India	Desi	Traditional cultivar/Landrace
ICC456	India	Desi	Traditional cultivar/Landrace
ICC506	India	Desi	Traditional cultivar/Landrace
ICC637	India	Desi	Traditional cultivar/Landrace
ICC708	India	Desi	Traditional cultivar/Landrace
ICC762	India	Desi	Traditional cultivar/Landrace
ICC791	India	Desi	Traditional cultivar/Landrace
ICC867	India	Desi	Traditional cultivar/Landrace
ICC1052	Pakistan	Desi	Traditional cultivar/Landrace
ICC1083	Iran	Desi	Traditional cultivar/Landrace
ICC1098	Iran	Desi	Traditional cultivar/Landrace
ICC1161	Pakistan	Desi	Traditional cultivar/Landrace
ICC1164	Nigeria	Desi	Traditional cultivar/Landrace
ICC1180	India	Desi	Traditional cultivar/Landrace
ICC1194	India	Desi	Traditional cultivar/Landrace
ICC1205	India	Desi	Traditional cultivar/Landrace
ICC1230	India	Desi	Traditional cultivar/Landrace
ICC1356	India	Desi	Traditional cultivar/Landrace
ICC1392	India	Desi	Traditional cultivar/Landrace
ICC1397	India	Desi	Traditional cultivar/Landrace
ICC1398	India	Desi	Traditional cultivar/Landrace
ICC1422	India	Desi	Traditional cultivar/Landrace
ICC1431	India	Desi	Traditional cultivar/Landrace
ICC1510	India	Desi	Traditional cultivar/Landrace
ICC1710	India	Desi	Traditional cultivar/Landrace
ICC1882	India	Desi	Traditional cultivar/Landrace
ICC1915	India	Desi	Traditional cultivar/Landrace
ICC1923	India	Desi	Traditional cultivar/Landrace
ICC2065	India	Desi	Traditional cultivar/Landrace
ICC2072	India	Desi	Traditional cultivar/Landrace
ICC2210	Algeria	Desi	Traditional cultivar/Landrace
ICC2242	India	Desi	Traditional cultivar/Landrace
ICC2263	Iran	Desi	Traditional cultivar/Landrace
ICC2277	Iran	Kabuli	Traditional cultivar/Landrace
ICC2507	Iran	Desi	Traditional cultivar/Landrace
ICC2580	Iran	Desi	Traditional cultivar/Landrace
ICC2629	Iran	Desi	Traditional cultivar/Landrace
ICC2720	Iran	Desi	Traditional cultivar/Landrace
ICC2884	Iran	Desi	Traditional cultivar/Landrace
ICC2919	Iran	Desi	Traditional cultivar/Landrace
ICC2969	Iran	Desi	Traditional cultivar/Landrace
ICC2990	Iran	Desi	Traditional cultivar/Landrace
ICC3218	Iran	Desi	Traditional cultivar/Landrace
ICC3230	Iran	Desi	Traditional cultivar/Landrace
ICC3325	Cyprus	Desi	Traditional cultivar/Landrace
ICC3512	Iran	Desi	Traditional cultivar/Landrace
ICC3631	Iran	Desi	Traditional cultivar/Landrace
ICC3761	Iran	Desi	Traditional cultivar/Landrace
ICC3776	Iran	Desi	Traditional cultivar/Landrace
ICC3946	Iran	Desi	Traditional cultivar/Landrace
ICC4182	Iran	Desi	Traditional cultivar/Landrace
ICC4418	Iran	Desi	Traditional cultivar/Landrace
ICC4463	Iran	Desi	Traditional cultivar/Landrace
ICC4495	Turkey	Desi	Traditional cultivar/Landrace
ICC4567	India	Desi	Traditional cultivar/Landrace
ICC4593	India	Desi	Traditional cultivar/Landrace
ICC4639	India	Desi	Traditional cultivar/Landrace
ICC4657	India	Desi	Traditional cultivar/Landrace
ICC4814	Iran	Desi	Traditional cultivar/Landrace
ICC4841	Morocco	Kabuli	Traditional cultivar/Landrace
ICC4872	India	Kabuli	Traditional cultivar/Landrace
ICC4918	India	Desi	Advanced/Improved cultivar
ICC5135	India	Desi	Breeding/Research material
ICC5337	India	Kabuli	Traditional cultivar/Landrace
ICC5383	India	Desi	Traditional cultivar/Landrace
ICC5434	India	Desi	Traditional cultivar/Landrace
ICC5504	Mexico	Desi	Traditional cultivar/Landrace
ICC5613	India	Desi	Traditional cultivar/Landrace
ICC5639	India	Desi	Traditional cultivar/Landrace
ICC5845	India	Desi	Traditional cultivar/Landrace
ICC5878	India	Desi	Traditional cultivar/Landrace
ICC5879	India	Kabuli	Traditional cultivar/Landrace
ICC6263	Union of Soviet Socialist Republics	Kabuli	Traditional cultivar/Landrace
ICC6279	India	Desi	Traditional cultivar/Landrace
ICC6293	Italy	Desi	Traditional cultivar/Landrace
ICC6306	Union of Soviet Socialist Republics	Desi	Traditional cultivar/Landrace
ICC6537	Iran	Desi	Traditional cultivar/Landrace
ICC6571	Iran	Desi	Traditional cultivar/Landrace
ICC6579	Iran	Desi	Traditional cultivar/Landrace
ICC6802	Iran	Desi	Traditional cultivar/Landrace
ICC6811	Iran	Desi	Traditional cultivar/Landrace
ICC6816	Iran	Desi	Traditional cultivar/Landrace
ICC6874	Iran	Desi	Traditional cultivar/Landrace
ICC6877	Iran	Desi	Traditional cultivar/Landrace
ICC7184	Turkey	Desi	Traditional cultivar/Landrace
ICC7255	India	Kabuli	Traditional cultivar/Landrace
ICC7272	Algeria	Kabuli	Traditional cultivar/Landrace
ICC7308	Peru	Kabuli	Traditional cultivar/Landrace
ICC7315	Iran	Kabuli	Traditional cultivar/Landrace
ICC7323	Union of Soviet Socialist Republics	Kabuli	Traditional cultivar/Landrace
ICC7441	India	Desi	Traditional cultivar/Landrace
ICC7554	Iran	Desi	Traditional cultivar/Landrace
ICC7571	Israel	Kabuli	Traditional cultivar/Landrace
ICC7668	Union of Soviet Socialist Republics	Kabuli	Traditional cultivar/Landrace
ICC7819	Iran	Desi	Traditional cultivar/Landrace
ICC7867	Iran	Desi	Traditional cultivar/Landrace
ICC8058	Iran	Kabuli	Traditional cultivar/Landrace
ICC8151	United States of America	Kabuli	Traditional cultivar/Landrace
ICC8195	Pakistan	Desi	Traditional cultivar/Landrace
ICC8261	Turkey	Kabuli	Traditional cultivar/Landrace
ICC8318	India	Desi	Traditional cultivar/Landrace
ICC8350	India	Kabuli	Traditional cultivar/Landrace
ICC8384	India	Desi	Traditional cultivar/Landrace
ICC8522	Italy	Desi	Traditional cultivar/Landrace
ICC8607	Ethiopia	Desi	Traditional cultivar/Landrace
ICC8621	Ethiopia	Desi	Traditional cultivar/Landrace
ICC8740	Afghanistan	Kabuli	Traditional cultivar/Landrace
ICC8855	Afghanistan	Kabuli	Traditional cultivar/Landrace
ICC8950	India	Desi	Traditional cultivar/Landrace
ICC9002	Iran	Desi	Traditional cultivar/Landrace
ICC9137	Iran	Kabuli	Traditional cultivar/Landrace
ICC9402	Iran	Kabuli	Traditional cultivar/Landrace
ICC9586	India	Desi	Traditional cultivar/Landrace
ICC9643	Afghanistan	Desi	Traditional cultivar/Landrace
ICC9755	Afghanistan	Desi	Traditional cultivar/Landrace
ICC9848	Afghanistan	Kabuli	Traditional cultivar/Landrace
ICC9862	Afghanistan	Kabuli	Traditional cultivar/Landrace
ICC9895	Afghanistan	Kabuli	Traditional cultivar/Landrace
ICC9942	India	Desi	Traditional cultivar/Landrace
ICC10341	Turkey	Kabuli	Traditional cultivar/Landrace
ICC10393	India	Desi	Traditional cultivar/Landrace
ICC10399	India	Desi	Traditional cultivar/Landrace
ICC10755	Turkey	Kabuli	Traditional cultivar/Landrace
ICC10885	Ethiopia	Kabuli	Traditional cultivar/Landrace
ICC10945	India	Desi	Traditional cultivar/Landrace
ICC11121	India	Desi	Traditional cultivar/Landrace
ICC11198	India	Desi	Traditional cultivar/Landrace
ICC11284	Union of Soviet Socialist Republics	Desi	Traditional cultivar/Landrace
ICC11378	India	Desi	Traditional cultivar/Landrace
ICC11498	India	Desi	Breeding/Research material
ICC11584	India	Desi	Traditional cultivar/Landrace
ICC11627	India	Desi	Traditional cultivar/Landrace
ICC11664	India	Desi	Traditional cultivar/Landrace
ICC11764	Chile	Kabuli	Traditional cultivar/Landrace
ICC11879	Turkey	Kabuli	Advanced/Improved cultivar
ICC11944	Nepal	Desi	Traditional cultivar/Landrace
ICC12028	Mexico	Desi	Traditional cultivar/Landrace
ICC12037	Mexico	Kabuli	Traditional cultivar/Landrace
ICC12155	Bangladesh	Desi	Traditional cultivar/Landrace
ICC12299	Nepal	Desi	Traditional cultivar/Landrace
ICC12307	Myanmar	Desi	Traditional cultivar/Landrace
ICC12328	Cyprus	Kabuli	Traditional cultivar/Landrace
ICC12492	ICRISAT	Kabuli	Breeding/Research material
ICC12537	Ethiopia	Desi	Traditional cultivar/Landrace
ICC12654	Ethiopia	Desi	Traditional cultivar/Landrace
ICC12726	Ethiopia	Desi	Traditional cultivar/Landrace
ICC12824	Ethiopia	Desi	Traditional cultivar/Landrace
ICC12851	Ethiopia	Desi	Traditional cultivar/Landrace
ICC12866	Ethiopia	Desi	Traditional cultivar/Landrace
ICC12916	India	Desi	Traditional cultivar/Landrace
ICC12928	India	Desi	Traditional cultivar/Landrace
ICC12947	India	Desi	Traditional cultivar/Landrace
ICC13077	India	Kabuli	Traditional cultivar/Landrace
ICC13124	India	Desi	Traditional cultivar/Landrace
ICC13187	Iran	Kabuli	Traditional cultivar/Landrace
ICC13219	Iran	Desi	Traditional cultivar/Landrace
ICC13283	Iran	Kabuli	Traditional cultivar/Landrace
ICC13357	Iran	Kabuli	Traditional cultivar/Landrace
ICC13441	Iran	Kabuli	Traditional cultivar/Landrace
ICC13461	Iran	Kabuli	Traditional cultivar/Landrace
ICC13523	Iran	Kabuli	Traditional cultivar/Landrace
ICC13524	Iran	Desi	Traditional cultivar/Landrace
ICC13599	Iran	Desi	Traditional cultivar/Landrace
ICC13628	Iran	Kabuli	Traditional cultivar/Landrace
ICC13764	Iran	Kabuli	Traditional cultivar/Landrace
ICC13816	Union of Soviet Socialist Republics	Kabuli	Advanced/Improved cultivar
ICC13863	Ethiopia	Desi	Traditional cultivar/Landrace
ICC13892	Ethiopia	Desi	Traditional cultivar/Landrace
ICC14051	Ethiopia	Desi	Traditional cultivar/Landrace
ICC14077	Ethiopia	Desi	Traditional cultivar/Landrace
ICC14098	Ethiopia	Desi	Traditional cultivar/Landrace
ICC14199	Mexico	Kabuli	Breeding/Research material
ICC14402	ICRISAT	Desi	Breeding/Research material
ICC14595	India	Desi	Traditional cultivar/Landrace
ICC14669	India	Desi	Traditional cultivar/Landrace
ICC14778	India	Desi	Traditional cultivar/Landrace
ICC14799	India	Desi	Traditional cultivar/Landrace
ICC14815	India	Desi	Traditional cultivar/Landrace
ICC14831	India	Desi	Traditional cultivar/Landrace
ICC15264	Iran	Kabuli	Traditional cultivar/Landrace
ICC15294	Iran	Desi	Traditional cultivar/Landrace
ICC15333	Iran	Kabuli	Traditional cultivar/Landrace
ICC15406	Morocco	Kabuli	Traditional cultivar/Landrace
ICC15435	Morocco	Kabuli	Traditional cultivar/Landrace
ICC15510	Morocco	Desi	Traditional cultivar/Landrace
ICC15518	Morocco	Kabuli	Traditional cultivar/Landrace
ICC15567	India	Desi	Breeding/Research material
ICC15606	India	Desi	Traditional cultivar/Landrace
ICC15610	India	Desi	Traditional cultivar/Landrace
ICC15612	Tanzania	Desi	Traditional cultivar/Landrace
ICC15618	India	Desi	Traditional cultivar/Landrace
ICC15697	Syrian Arab Republic	Kabuli	Traditional cultivar/Landrace
ICC15802	Syrian Arab Republic	Kabuli	Traditional cultivar/Landrace
ICC15868	India	Desi	Traditional cultivar/Landrace
ICC15888	India	Kabuli	Traditional cultivar/Landrace
ICC16207	Myanmar	Desi	Traditional cultivar/Landrace
ICC16261	Malawi	Desi	Traditional cultivar/Landrace
ICC16269	Malawi	Desi	Traditional cultivar/Landrace
ICC16374	Malawi	Desi	Traditional cultivar/Landrace
ICC16487	Pakistan	Desi	Traditional cultivar/Landrace
ICC16524	Pakistan	Desi	Traditional cultivar/Landrace
ICC16796	Portugal	Kabuli	Traditional cultivar/Landrace
ICC16903	India	Desi	Traditional cultivar/Landrace
ICC16915	India	Desi	Traditional cultivar/Landrace
ICC5002	India	Desi	Breeding/Research material
ICC5590	India	Desi	Breeding/Research material
ICC6013	India	Desi	Breeding/Research material
ICC4926	India	Kabuli	Breeding/Research material
ICC1836	India	Desi	Traditional cultivar/Landrace
ICC8042	Iran	Kabuli	Traditional cultivar/Landrace
ICC15061	India	Desi	Traditional cultivar/Landrace
ICC9737	Afghanistan	Desi	Traditional cultivar/Landrace
ICC15725	Syrian Arab Republic	Kabuli	Traditional cultivar/Landrace
ICC6204	Spain	Kabuli	Traditional cultivar/Landrace
ICC7654	Turkey	Kabuli	Traditional cultivar/Landrace
ICC11847	Chile	Kabuli	Traditional cultivar/Landrace
ICC15551	Australia	Kabuli	Traditional cultivar/Landrace
ICC14446	Italy	Kabuli	Traditional cultivar/Landrace
ICC10884	Ethiopia	Kabuli	Traditional cultivar/Landrace
ICC7295	Tunisia	Kabuli	Traditional cultivar/Landrace
ICC11749	Chile	Kabuli	Traditional cultivar/Landrace
ICC15512	Morocco	Kabuli	Traditional cultivar/Landrace
ICC16811	Portugal	Kabuli	Traditional cultivar/Landrace
ICC15944	United States of America	Kabuli	Advanced/Improved cultivar
ICC11301	United States of America	Kabuli	Traditional cultivar/Landrace
ICC16814	Portugal	Kabuli	Traditional cultivar/Landrace
ICC14220	Kenya	Kabuli	Traditional cultivar/Landrace
ICC14216	Mexico	Kabuli	Breeding/Research material
ICC14462	India	Kabuli	Traditional cultivar/Landrace
ICC7346	Mexico	Kabuli	Breeding/Research material
ICC10749	Turkey	Kabuli	Traditional cultivar/Landrace
ICC6210	Spain	Kabuli	Traditional cultivar/Landrace
ICC11303	Chile	Kabuli	Traditional cultivar/Landrace
ICC6253	Morocco	Kabuli	Traditional cultivar/Landrace
ICC11742	Chile	Kabuli	Traditional cultivar/Landrace
ICC13821	Ethiopia	Kabuli	Traditional cultivar/Landrace
ICC12034	Mexico	Kabuli	Advanced/Improved cultivar
ICC14203	Mexico	Kabuli	Traditional cultivar/Landrace
ICC15994	Spain	Kabuli	Traditional cultivar/Landrace
ICC14190	India	Kabuli	Traditional cultivar/Landrace
ICC8155	United States of America	Kabuli	Traditional cultivar/Landrace
ICC5597	Union of Soviet Socialist Republics	Desi	Traditional cultivar/Landrace
ICC5829	India	Desi	Traditional cultivar/Landrace
ICC11916	Iran	Desi	Traditional cultivar/Landrace
ICC12426	ICRISAT	Desi	Breeding/Research material
ICC12532	Ethiopia	Desi	Traditional cultivar/Landrace
ICC12670	Ethiopia	Desi	Traditional cultivar/Landrace
ICC13044	India	Desi	Traditional cultivar/Landrace
ICC13839	Ethiopia	Desi	Traditional cultivar/Landrace
ICC13925	Ethiopia	Desi	Traditional cultivar/Landrace
ICC14197	Mexico	Kabuli	Breeding/Research material
ICC14345	India	Desi	Breeding/Research material
ICC14346	India	Desi	Breeding/Research material
ICC14368	ICRISAT	Desi	Breeding/Research material
ICC16347	ICRISAT	Desi	Breeding/Research material
ICC16348	ICRISAT	Desi	Breeding/Research material
ICC16349	ICRISAT	Desi	Breeding/Research material
ICC6121	India	Desi	Traditional cultivar/Landrace
ICC7410	India	Desi	Traditional cultivar/Landrace
ICC19195	Mexico	Kabuli	Advanced/Improved cultivar
ICC14284	India	Desi	Traditional cultivar/Landrace
ICC14293	India	Desi	Traditional cultivar/Landrace
ICC14648	India	Desi	Traditional cultivar/Landrace
ICC14649	India	Desi	Traditional cultivar/Landrace
ICC14653	India	Desi	Traditional cultivar/Landrace
ICC17450	Mexico	Kabuli	Traditional cultivar/Landrace
ICC19641	India	Desi	Traditional cultivar/Landrace
ICC17452	Mexico	Kabuli	Traditional cultivar/Landrace
ICC17456	Mexico	Kabuli	Traditional cultivar/Landrace
ICC17458	Mexico	Kabuli	Traditional cultivar/Landrace
ICC17459	Mexico	Kabuli	Advanced/Improved cultivar
ICC18591	Mexico	Kabuli	Traditional cultivar/Landrace
ICC19645	India	Desi	Traditional cultivar/Landrace
ICC11883	Spain	Kabuli	Traditional cultivar/Landrace
ICC14194	Mexico	Kabuli	Traditional cultivar/Landrace
ICC17109	Mexico	Kabuli	Breeding/Research material
ICC17457	Mexico	Kabuli	Traditional cultivar/Landrace
ICC19192	Mexico	Kabuli	Traditional cultivar/Landrace
ICC19406	Unknown	Kabuli	Traditional cultivar/Landrace
ICC19416	Mexico	Kabuli	Traditional cultivar/Landrace
ICC19424	Spain	Kabuli	Traditional cultivar/Landrace
G130	India	Desi	Released Cultivar
ICCV92311	India (ICRISAT)	Kabuli	Released Cultivar
L550	India	Kabuli	Released Cultivar
ICCV10	India (ICRISAT)	Desi	Released Cultivar
ICCV93954	India (ICRISAT)	Desi	Released Cultivar
ICC12968	India (ICRISAT)	Kabuli	Released Cultivar
ICCV92944	India (ICRISAT)	Desi	Released Cultivar
