# Supplementary material for: Genome-wide generation and genotyping of informative SNPs to scan molecular signatures for seed yield in chickpea
Source: Sci Rep. 2018 Sep 5;8:13240. doi: 10.1038/s41598-018-29926-1 (PMC6125345; doi:10.1038/s41598-018-29926-1)
Supplement: Supplementary file 6 — Table S6 [file 41598_2018_29926_MOESM6_ESM.xls]

## Sheet: Table S6
Table S6. 92 germplasm accessions belonging to an association panel utilized for GWAS of seed yield trait in chickpea
Sl. No.	Accession Numbers	Cultivar types	Geographical origin	Biological status	Seed yield (g) per plant
1	ICC5590	Desi	India	Breeding/Research material	10.3
2	ICC6013	Desi	India	Breeding/Research material	10.1
3	ICC5002	Desi	India	Breeding/Research material	9.4
4	ICC7184	Desi	Turkey	Traditional cultivar/Landrace	12.6
5	ICC4926	Desi	India	Breeding/Research material	12.9
6	ICC4657	Desi	India	Traditional cultivar/Landrace	13.5
7	ICC12299	Desi	Nepal	Traditional cultivar/Landrace	10.9
8	ICC456	Desi	India	Traditional cultivar/Landrace	14.8
9	ICC12726	Desi	Ethiopia	Traditional cultivar/Landrace	14.5
10	ICC11944	Desi	Nepal	Traditional cultivar/Landrace	12
11	ICC11498	Desi	India	Traditional cultivar/Landrace	14
12	ICC9942	Desi	India	Traditional cultivar/Landrace	15
13	ICC2072	Desi	India	Traditional cultivar/Landrace	15.2
14	ICC9737	Desi	Afghanistan	Traditional cultivar/Landrace	9.7
15	ICC9002	Desi	Iran	Traditional cultivar/Landrace	13.4
16	ICC16374	Desi	Malawi	Breeding material	13.8
17	ICC12028	Desi	Mexico	Traditional cultivar/Landrace	12.7
18	ICC8318	Desi	India	Traditional cultivar/Landrace	13.1
19	ICC15610	Desi	India	Traditional cultivar/Landrace	14.6
20	ICC4918	Desi	India	Advanced cultivar	16.6
21	ICC1836	Desi	India	Traditional cultivar/Landrace	15.3
22	ICC15061	Desi	India	Traditional cultivar/Landrace	15.8
23	ICC4958	Desi	Central India	Traditional cultivar/Landrace/genetic stock	22.3
24	ICCV10	Desi	India	Released Cultivar	17.6
25	ICCX-810800	Desi	Northern India	Variety	17.1
26	IC296132	Desi	Northern India	Variety	23
27	IC296131	Desi	Northern India	Variety	23.1
28	BGD112	Desi	Northern India	Genetic stock	20.3
29	ICC4951	Desi	Central India	Landrace	18
30	ICC8933	Desi	Northern India	Genetic stock	22.9
31	ICCV93954	Desi	Southern India	Variety	21.5
32	BGD72	Desi	Northern India	Genetic stock	17.4
33	IC296133	Desi	Northern India	Variety	21.3
34	ICCV92944	Desi	Central India	Variety	19.9
35	ICCC37	Desi	Southern India	Variety	21.6
36	ICCX-820065	Desi	Western India	Variety	22.3
37	Pusa5028	Desi	Northern India	Variety	20.5
38	Pusa547	Desi	Northern India	Variety	22
39	G130	Desi	India	Released Cultivar	15.3
40	ICC13523	Kabuli	Iran	Traditional cultivar/Landrace	12
41	ICC15802	Kabuli	Syria	Traditional cultivar/Landrace	13.2
42	ICC13077	Kabuli	India	Traditional cultivar/Landrace	10.8
43	ICC15264	Kabuli	Iran	Traditional cultivar/Landrace	12.9
44	ICC7308	Kabuli	Peru	Traditional cultivar/Landrace	14.4
45	ICC15435	Kabuli	Morocco	Traditional cultivar/Landrace	14.4
46	ICC7295	Kabuli	Tunisia	Traditional cultivar/Landrace	12.8
47	ICC12328	Kabuli	Cyprus	Traditional cultivar/Landrace	17.7
48	ICC14446	Kabuli	Italy	Traditional cultivar/Landrace	9.4
49	ICC10755	Kabuli	Turkey	Traditional cultivar/Landrace	13.6
50	ICC14190	Kabuli	India	Traditional cultivar/Landrace	12.1
51	ICC8042	Kabuli	Iran	Traditional cultivar/Landrace	12.9
52	ICC8261	Kabuli	Turkey	Traditional cultivar/Landrace	13.3
53	ICC15333	Kabuli	Iran	Traditional cultivar/Landrace	12.2
54	ICC15512	Kabuli	Morocco	Traditional cultivar/Landrace	12.7
55	ICC10884	Kabuli	Ethiopia	Traditional cultivar/Landrace	13.3
56	ICC15551	Kabuli	Australia	Traditional cultivar/Landrace	11.7
57	ICC15725	Kabuli	Syrian Arab Republic	Traditional cultivar/Landrace	12.3
58	ICC6204	Kabuli	Spain	Traditional cultivar/Landrace	13.9
59	ICC6210	Kabuli	Spain	Traditional cultivar/Landrace	11.9
60	ICC7654	Kabuli	Turkey	Traditional cultivar/Landrace	9.5
61	ICC11847	Kabuli	Chile	Traditional cultivar/Landrace	11
62	ICC11749	Kabuli	Chile	Traditional cultivar/Landrace	12.7
63	ICC14199	Kabuli	Mexico	Breeding material	15.1
64	ICC15518	Kabuli	Morocco	Traditional cultivar/Landrace	14.1
65	ICC16814	Kabuli	Portugal	Traditional cultivar/Landrace	14
66	ICC16811	Kabuli	Portugal	Traditional cultivar/Landrace	10.4
67	ICC6253	Kabuli	Morocco	Traditional cultivar/Landrace	13
68	ICC11301	Kabuli	United States of America	Traditional cultivar/Landrace	15.7
69	ICC10749	Kabuli	Turkey	Traditional cultivar/Landrace	13
70	ICC14216	Kabuli	Mexico	Breeding/Research material	13.3
71	ICC14203	Kabuli	Mexico	Traditional cultivar/Landrace	10.7
72	ICC11742	Kabuli	Chile	Traditional cultivar/Landrace	10.4
73	ICC13821	Kabuli	Ethiopia	Traditional cultivar/Landrace	13.9
74	ICC14462	Kabuli	India	Traditional cultivar/Landrace	12.6
75	ICC14220	Kabuli	Kenya	Traditional cultivar/Landrace	15.2
76	ICC15944	Kabuli	United States of America	Advanced/Improved cultivar	14
77	ICC11303	Kabuli	Chile	Traditional cultivar/Landrace	12.3
78	ICC12034	Kabuli	Mexico	Advanced/Improved cultivar	11.4
79	ICC7346	Kabuli	Mexico	Breeding/Research material	16.8
80	ICC15994	Kabuli	Spain	Traditional cultivar/Landrace	13.4
81	ICC18591	Kabuli	Mexico	Traditional cultivar/Landrace	13.7
82	ICC8155	Kabuli	United States of America	Traditional cultivar/Landrace	12.6
83	ICCV92311	Kabuli	India	Released Cultivar/Variety	22.3
84	ICCV95334	Kabuli	Central India	Variety	20.6
85	PhuleG0515	Kabuli	Central India	Variety	18.8
86	ICCV96329	Kabuli	Southern India	Variety	21.4
87	IC296376	Kabuli	Northern India	Variety	20.1
88	ICC12968	Kabuli	Southern India	Variety	19.2
89	IC449069	Kabuli	Northern India	Variety	20.8
90	BGD1105	Kabuli	Northern India	Genetic stock	18.1
91	Annigeri	Kabuli	India	Released Cultivar	16.1
92	L550	Kabuli	India	Released Cultivar	13.6
